# Supplementary material for: ARID1A Regulates Transcription and the Epigenetic Landscape via POLE and DMAP1 While ARID1A Deficiency or Pharmacological Inhibition Sensitizes Germ Cell Tumor Cells to ATR Inhibition
Source: Cancers (Basel). 2020 Apr 7;12(4):905. doi: 10.3390/cancers12040905 (PMC7226530; doi:10.3390/cancers12040905)
Supplement: Supplementary file 1 [file cancers-12-00905-s001.zip]

Archive with 2 entries (2 files):
- supplementarry (figures).docx
- Data S1.xlsx
