# Supplementary material for: ARID1A Regulates Transcription and the Epigenetic Landscape via POLE and DMAP1 While ARID1A Deficiency or Pharmacological Inhibition Sensitizes Germ Cell Tumor Cells to ATR Inhibition
Source: Cancers (Basel). 2020 Apr 7;12(4):905. doi: 10.3390/cancers12040905 (PMC7226530; doi:10.3390/cancers12040905)
Supplement: Supplementary file 1 [file cancers-12-00905-s001.zip › Data S1.xlsx]

## Sheet: A - Mass spec. complete data
Accession	Peptide count	Unique peptides	Confidence score	Anova (p)	Fold change	Highest mean condition	Lowest mean condition	Description	Normalized abundance
P02751	7	7	538,37	0,000179098976167857	9.09983	TCam-2 +C63 24h	ARID1A -/-	Fibronectin OS=Homo sapiens OX=9606 GN=FN1 PE=1 SV=5	ARID1A +/+					ARID1A -/-					TCam-2 +C63 24h					TCam-2 +C63 48h
O95870	5	5	202,65	0,475116311516086	8.32441	ARID1A -/-	TCam-2 +C63 24h	Phosphatidylserine lipase ABHD16A OS=Homo sapiens OX=9606 GN=ABHD16A PE=1 SV=3	QX10351	QX10355	QX10359	QX10363	QX10367	QX10352	QX10356	QX10364	QX10368	QX10360	QX10353	QX10357	QX10361	QX10365	QX10369	QX10354	QX10358	QX10362	QX10366	QX10370
P05019	2	2	89,24	0,0213974665480513	7.69782	ARID1A +/+	ARID1A -/-	Insulin-like groARID1A +/+h factor I OS=Homo sapiens OX=9606 GN=IGF1 PE=1 SV=1	339849840998118	452896418508527	421809507125927	25940230375362	258976573854014	631541152727387	450055741581285	11687023612992	420673075609873	398857183966379	393761500161874	248897643159369	24274874339948	271095714100095	804747348091763	493437114225786	567597937213087	527979968233781	40415427045829	756621328530296
Q13309	2	2	66,06	0,000316222542338207	7.30363	TCam-2 +C63 24h	ARID1A -/-	S-phase kinase-associated protein 2 OS=Homo sapiens OX=9606 GN=SKP2 PE=1 SV=2	349462492317334	249763537411986	252156571848832	242336480193764	265426760667964	294397742071503	202337901536377	185912526125764	191743317406248	267685465017309	18758910952969	275378923621228	244794188931644	333451875987323	230131692599644	170551452929179	242906368938681	195796467686706	187030201215364	283883580303816
Q9C0B1	2	2	84,11	0,0470868066990647	6.76244	TCam-2 +C63 24h	ARID1A -/-	Alpha-ketoglutarate-dependent dioxygenase FTO OS=Homo sapiens OX=9606 GN=FTO PE=1 SV=3	210922415674571	241370220203656	174572513795447	217046233455332	434237481283894	341470472870878	210828395946917	223727071592288	950014415565751	238252167161757	20249763430686	29349049479978	153555819833972	150290669041017	145643899805652	267026487480654	276200451071081	226931856765281	270779518403963	719653055377302
Q9BXY0	6	6	330,02	1033.41	6.50359	ARID1A +/+	TCam-2 +C63 48h	Protein MAK16 homolog OS=Homo sapiens OX=9606 GN=MAK16 PE=1 SV=2	333237876415478	12131972563369	291440102638961	379185330284174	498920822478838	495563496090277	329902332388859	272830008725318	493139737243587	258291837146695	229468033477382	56868908592659	39707772843162	547119539737577	187694201576733	238110653627684	195744947837641	329874865857129	19164005308274	252613480708994
P16401	8	7	473,99	0,0737671046627552	6.26307	ARID1A -/-	TCam-2 +C63 24h	Histone H1.5 OS=Homo sapiens OX=9606 GN=HIST1H1B PE=1 SV=3	493602741753399	301113626253996	531582515651597	415290246933117	413514684530021	194599196002702	611904162480816	266394208890673	293545613176397	448496425347897	347896092853748	209984157955454	352946011650193	574054890369786	264720484702928	346001781990278	24082852652563	198079235150092	236630924277419	166137367458263
P00488	2	2	66,04	0,685885225502353	6.14263	ARID1A +/+	TCam-2 +C63 48h	Coagulation factor XIII A chain OS=Homo sapiens OX=9606 GN=F13A1 PE=1 SV=4	250105439745501	107757996665246	385494669616091	309931582111127	424997242871268	270613009691448	455058570462303	382390769294419	360749282533288	349323531666411	236911823108222	231835615078415	276093264981859	402168282021692	226481044866498	388258198253086	23152091317559	255420398623912	324686377672139	225561930539763
Q9NRN5	3	3	192,59	0,00103344617406897	5.84816	ARID1A -/-	TCam-2 +C63 24h	Olfactomedin-like protein 3 OS=Homo sapiens OX=9606 GN=OLFML3 PE=2 SV=1	197268053642352	298612609361151	236753826824066	251204192419523	277697211170773	130106080031775	205440136018855	128355215492717	620246802379338	417417640455274	154707122797162	396791827147616	244461114259746	221371731641526	443410634985584	140791239476456	225647045309537	18712938407995	126298121948401	137489448933128
Q9BY76	2	2	88,53	0,00217111072224463	5.74392	ARID1A -/-	TCam-2 +C63 24h	Angiopoietin-related protein 4 OS=Homo sapiens OX=9606 GN=ANGPTL4 PE=1 SV=2	14618804628063	782654238404215	162390571411178	624030341204373	123677646537604	14961299843104	113002825601823	111413357525228	14527994670254	11733191864745	86049584239836	522680690151254	776978706568398	719381641885444	765918821293346	973115037546153	982135144188723	11170248396695	130509244027958	130907919620619
P68032	2	2	104,94	0,668467193032111	5.66373	ARID1A +/+	TCam-2 +C63 24h	Actin, alpha cardiac muscle 1 OS=Homo sapiens OX=9606 GN=ACTC1 PE=1 SV=1	141782366722322	126911374812711	239481090279111	198441127223175	16576245292351	27826293620602	315003538324526	338419132067374	129204551972241	280030632583519	164813478414297	191146982489617	217400025290617	213306823695451	131835913032671	32016142050407	256726530490588	281289431680364	317868846257394	162387297640685
P02765	3	3	206,16	0,617510390515764	5.66212	ARID1A +/+	ARID1A -/-	Alpha-2-HS-glycoprotein OS=Homo sapiens OX=9606 GN=AHSG PE=1 SV=2	388533893942838	162550120972667	477117447226852	388960379606957	49441277539425	1750226489708	390526057986654	252084163682165	111895015543556	253983446455192	221829581172493	161573378546333	277782336087767	394327527952385	168493242142508	309635271454551	240617083875966	244884729019854	3398208064927	685768985111879
Q7L5A8	2	2	81,97	4.89643e+08	5.60083	TCam-2 +C63 24h	ARID1A +/+	Fatty acid 2-hydroxylase OS=Homo sapiens OX=9606 GN=FA2H PE=1 SV=1	336896120638048	190518335165944	367823319336128	583257989868423	50451231053488	266812428416366	409597500560439	227205863337943	212017818613137	471231955443995	27057637712534	843200536017729	491633761224638	750898322541467	211256626148367	2257073630985	350577909921165	426772952239833	335288387580818	34610836069347
Q86UV5	2	2	103,97	0,00497014756390046	5.51802	TCam-2 +C63 48h	ARID1A -/-	Ubiquitin carboxyl-terminal hydrolase 48 OS=Homo sapiens OX=9606 GN=USP48 PE=1 SV=1	641171186542334	291430420253592	45789155199644	444280123816327	711307461159629	589616979004361	109550779869563	276771588268186	640733721243015	639777851044543	402884045361535	20130694666413	335857782299667	584382281694198	604539802936883	613241044545557	511203291524525	332906478083213	112343501801552	129854124441997
Q8NFJ5	2	2	98,17	0,243529656968155	5.4523	ARID1A -/-	TCam-2 +C63 24h	Retinoic acid-induced protein 3 OS=Homo sapiens OX=9606 GN=GPRC5A PE=1 SV=2	182157976373663	687562540595131	194640568246042	173834173127747	268967558798134	211970642687433	132640437097256	234628396398058	502222162079285	274384413520315	222687989871964	244356585414359	287621810760952	305441097029854	272169414746779	273131935430783	312432634565704	299347825615001	291316334382079	31069741680698
Q9Y314	2	2	64,21	0,00265582220631466	5.44986	ARID1A +/+	ARID1A -/-	Nitric oxide synthase-interacting protein OS=Homo sapiens OX=9606 GN=NOSIP PE=1 SV=1	232294050307728	17992381419039	250642247293777	226947305283773	295329086791778	174846743276123	338778514193728	142376010238986	113885684774411	419589676443879	220988435511509	219977811723965	254305431997701	289543365583595	221666313425276	272631774169182	166643952818501	185289264759382	202884605789399	120432162813764
Q86WB0	2	2	64,99	0,113920785977171	5.35841	ARID1A -/-	TCam-2 +C63 24h	Nuclear-interacting partner of ALK OS=Homo sapiens OX=9606 GN=ZC3HC1 PE=1 SV=1	692501825065206	482718302402519	67077828678774	774082241577266	729772496404194	542095749741474	700578877933576	723135154203357	447187209572367	765898522750741	627589948502541	671435193427534	660652049907445	700827555948697	460407484909178	626544652135676	632163557699303	822044887142877	78877262822895	505172061451658
Q86YZ3	2	2	103,63	0,95831372582317	5.26643	TCam-2 +C63 48h	TCam-2 +C63 24h	Hornerin OS=Homo sapiens OX=9606 GN=HRNR PE=1 SV=2	153525547490373	121035006553395	123255603396872	149130018030728	161289312621346	528193650506118	346680191434806	236335429192079	113123965912703	417877308493825	13973560642558	13550297441958	104644906411274	102563094023992	161622744748581	21202277918607	168200813756111	19493080395525	127876422645799	654153807344053
Q9H2V7	2	2	68,07	0,073855055347635	5.13073	ARID1A -/-	TCam-2 +C63 24h	Protein spinster homolog 1 OS=Homo sapiens OX=9606 GN=SPNS1 PE=1 SV=1	224262307189487	222951742077321	278631172739149	430610418509843	499197391596577	195583965327091	204132041955593	242254108155005	312856203125764	317050783622504	277505048097245	689744122431299	361534493464614	407446478769219	421749349566539	319030418219583	529773680920458	473512313894732	467881093014968	543004581039371
Q5SSJ5	3	3	154,62	0,00390135859606078	5.02284	ARID1A -/-	TCam-2 +C63 24h	Heterochromatin protein 1-binding protein 3 OS=Homo sapiens OX=9606 GN=HP1BP3 PE=1 SV=1	218858389332316	147435465771722	239067057509654	135595835236799	279438494161287	30055090439394	180141307779853	222166841543459	388409219621715	168046590511188	151944993399435	923000433146486	110934670967987	218827704060202	215341606616888	218265877757979	202209029972614	200636906588399	376266259812834	271790601023474
Q53EP0	7	7	350,69	0,400106264245477	4.88401	TCam-2 +C63 48h	ARID1A -/-	Fibronectin type III domain-containing protein 3B OS=Homo sapiens OX=9606 GN=FNDC3B PE=1 SV=2	745248116502001	112394912728988	752002896039538	450453584648622	40566669051122	689601764226984	474270653307047	781009272947298	189995412656448	782114390151456	446603793297822	546526920526396	416198662740559	526205401698703	487867216196476	835140899765369	781295405609187	107230457213265	954547023044063	834193874325867
O71037	5	5	231,07	0,00787923556557457	4.84168	ARID1A -/-	TCam-2 +C63 48h	Endogenous retrovirus group K member 19 Env polyprotein OS=Homo sapiens OX=9606 GN=ERVK-19 PE=1 SV=2	288273038721971	218896867128109	178827436926806	12540697264587	193693104627729	268713388465774	175782861939172	15242736497548	346372832907623	304432021584125	109705397096525	135233770968811	909880910541591	791599416416297	143009941816019	103736486526061	163961555411676	13809280774591	150346519374621	395067779212344
Q04726	2	2	87,47	0,257770161489582	4.81709	ARID1A +/+	ARID1A -/-	Transducin-like enhancer protein 3 OS=Homo sapiens OX=9606 GN=TLE3 PE=1 SV=2	148410451247449	305940571124542	229141359108314	211062115301406	161837578292373	312808166239374	169523892278909	463920848125875	283823908907297	70084343458854	128471235562639	363338354845252	308364250463853	559041033250502	159476652747649	869805898705905	138275746606506	12480538483269	168493103517242	238176483330911
P82663	2	2	93,99	0,0415699302942135	4.78114	ARID1A +/+	TCam-2 +C63 24h	28S ribosomal protein S25, mitochondrial OS=Homo sapiens OX=9606 GN=MRPS25 PE=1 SV=1	273221599024802	146134030682173	298931864258932	263790447259133	261196175830811	143865412505122	210584505646488	15336691165709	130021148715915	184047518795899	155294059545355	153943650152626	185669724997104	284415489370208	169528448018529	180462655039055	154829633390446	144486426623685	171936783614647	513701925263471
Q9BQ69	2	2	94,89	0,019274190812098	4.74696	ARID1A -/-	TCam-2 +C63 24h	ADP-ribose glycohydrolase MACROD1 OS=Homo sapiens OX=9606 GN=MACROD1 PE=1 SV=2	362115768131856	314981907467399	396650679729201	165612237425146	295435433978538	22557214456167	154383041320085	157438173326761	243654448184076	7387268508598	405477949868954	290105145523047	373929240975088	408110936674702	304141807347106	277455216011839	306945165412601	263790692967378	20950172930593	313924534698038
O00203	4	4	190,92	0,0379776937722955	4.71862	ARID1A -/-	ARID1A +/+	AP-3 complex subunit beta-1 OS=Homo sapiens OX=9606 GN=AP3B1 PE=1 SV=3	260110921866463	337966741842572	287611478428231	16568114499623	138183695750293	216464253791231	243021534613262	269238735605048	183747319118817	360586668491258	223694491345296	154283909730626	181811859101623	142479425847636	219636923225154	324155479342025	314494727594189	224703498580257	234831958512736	165348466889908
Q9UL03	2	2	56,66	0,00251596170567248	4.64424	ARID1A +/+	ARID1A -/-	Integrator complex subunit 6 OS=Homo sapiens OX=9606 GN=INTS6 PE=1 SV=1	218984419537288	110152786073472	283207384554392	197944146500236	49691337314057	510279801810896	137926033643982	21763983306714	486076034498247	259673534953976	233720533398456	32704703674318	234230886980311	197985972856999	649273744810064	275390978319862	281747583234125	440750602114519	236042745060476	493926183329799
P40222	4	4	234,45	0,0224894937494791	4.57101	TCam-2 +C63 24h	TCam-2 +C63 48h	Alpha-taxilin OS=Homo sapiens OX=9606 GN=TXLNA PE=1 SV=3	164036754735883	290161055051401	214156528025535	272648038578345	311817880569933	490676825276318	148931639654362	254214478193428	921348317746018	412380771560201	384432605080757	107679381562586	715604587625597	745681362723639	334051023948441	17313438539465	36190637629114	517215608284694	348932780254925	817905515037593
Q96IZ0	3	3	195,28	0,00568673676721021	4.51998	TCam-2 +C63 24h	ARID1A -/-	PRKC apoptosis ARID1A +/+1 regulator protein OS=Homo sapiens OX=9606 GN=PAWR PE=1 SV=1	385361826760514	327295757149212	615672045112602	460077498751824	594083488229562	171151713222863	320908475084223	44151685472195	281237296318003	512775582938345	180747889594498	22865710634544	280100045401143	395569347823512	346059670934665	458101198955197	415171674389854	470325673827019	521786502788471	135054627645533
O60701	5	5	391,1	4.00232e+09	4.50406	TCam-2 +C63 48h	ARID1A -/-	UDP-glucose 6-dehydrogenase OS=Homo sapiens OX=9606 GN=UGDH PE=1 SV=1	22529698474768	143485767860503	216375998645665	155518153114456	277637169959858	416756685330696	376417010313437	240343325307421	212710057861354	139705628227594	17509368224115	131993763679276	15365931891801	194135259411435	174845530902394	335391912091752	245093113185003	191539310560111	271157505838595	247700651723925
P13798	2	2	72,12	0,011380552797844	4.43001	ARID1A -/-	ARID1A +/+	Acylamino-acid-releasing enzyme OS=Homo sapiens OX=9606 GN=APEH PE=1 SV=4	363088733101822	272949784441376	339504836754235	229408334250314	537912219941612	161496795199129	314141250554086	222443753282433	158732212049019	317048365510015	250739136692383	185337205221838	193940022004975	194071003692638	927882022630669	281502835869368	37240839541239	285760203146445	30108339100292	18223362074633
Q15417	2	2	70,27	0,0689821033488409	4.3879	TCam-2 +C63 24h	ARID1A -/-	Calponin-3 OS=Homo sapiens OX=9606 GN=CNN3 PE=1 SV=1	365731339323676	362515103131504	401426107507428	321039890907596	201694702690151	220753455202685	258714944210794	265804098118362	164924584724703	309195573688776	27227233278907	157930682200199	268580383258906	249319586680759	268549382782172	364630302760908	311322395736444	228391423851072	20948450768167	829422743084705
Q14315	27	27	1552,32	1.34785e+09	4.34005	TCam-2 +C63 24h	ARID1A -/-	Filamin-C OS=Homo sapiens OX=9606 GN=FLNC PE=1 SV=3	183681693474857	506570466503631	779123006848803	985611972286938	810537349839189	203155768619463	845162275065037	542369558969679	729153517467926	100371267090519	801798697452502	109061742978784	667965884378064	75328041716622	592186180872686	545834329874518	127922492976136	808147661723468	82165459732328	316434432817423
O00471	2	2	62,52	0,00129630604550868	4.31082	ARID1A +/+	ARID1A -/-	Exocyst complex component 5 OS=Homo sapiens OX=9606 GN=EXOC5 PE=1 SV=1	319985551645729	142538430233671	322341257245119	248041943378983	441096682492519	399553498819559	302230433100759	245127736837953	270201373400691	272290717171148	217133018301871	185834135079629	281876712247145	361512528822495	359853353899437	224824200136682	201419675215516	201124255718115	232663902125215	616219940707688
P78559	3	3	99,63	0,0708373916706916	4.26695	TCam-2 +C63 24h	ARID1A -/-	Microtubule-associated protein 1A OS=Homo sapiens OX=9606 GN=MAP1A PE=1 SV=6	237064946980861	233711928162724	256273207471873	156181595378192	326796226377029	121019579888965	192514628004522	262617505394757	285136909092987	267683479309316	146122997259585	161853966097815	155157308102823	153475330517111	263735331483243	263614432837372	181355674176319	35793707258351	488281746185383	124720594596935
P28340	6	6	197,64	3.82907e+08	4.16994	ARID1A -/-	TCam-2 +C63 48h	DNA polymerase delta catalytic subunit OS=Homo sapiens OX=9606 GN=POLD1 PE=1 SV=2	25373468736289	640887077180103	284668300494309	388885861419614	340118214268753	256614510916406	222374459877668	169742032585947	143581612710673	294684232132809	233047685320432	387149343361194	33479777708077	474382833142938	28165000220589	189073053009353	208231351537017	23507565334365	205028436221907	277868197501097
O15460	7	6	294,26	1.77373e+07	4.15652	TCam-2 +C63 48h	ARID1A +/+	Prolyl 4-hydroxylase subunit alpha-2 OS=Homo sapiens OX=9606 GN=P4HA2 PE=1 SV=1	231484395348358	189431272655782	21755520465533	16642574808495	320637548315296	364522422409101	338037087138145	29599215263892	335710932335231	295988477828998	270821024009568	246335767870432	216591022694316	275584914136958	185150651993377	190352884567439	205185832098005	195269217961365	25990359853583	186312393585009
P02649	5	4	273,65	0,000284922150508349	4.10965	ARID1A -/-	TCam-2 +C63 24h	Apolipoprotein E OS=Homo sapiens OX=9606 GN=APOE PE=1 SV=1	387304071204029	265801831695618	290057368216914	268768171715588	389441575026554	312864115850874	319819105458567	267446913048584	376050789275086	224363351999242	261660390382256	201448485282685	261125593186268	331654466238212	243063726191913	309198105181777	325169371281877	28124640433053	292705462145183	297191192799663
P21399	3	3	106,26	4.51283e+09	4.06765	TCam-2 +C63 48h	ARID1A -/-	Cytoplasmic aconitate hydratase OS=Homo sapiens OX=9606 GN=ACO1 PE=1 SV=3	554565114667456	307152812641921	380783172656257	25998069817606	563953504032023	318248870404964	297394495774014	4075386078603	260560830678662	406783747509936	5233302856389	21463559236406	343078580930316	369861040374369	118452363604379	509865043885011	435419128635735	290991976585509	547762327389151	442628581740441
Q96SZ6	3	3	168,84	1.76459e+09	4.0407	ARID1A +/+	TCam-2 +C63 48h	CDK5 regulatory subunit-associated protein 1 OS=Homo sapiens OX=9606 GN=CDK5RAP1 PE=1 SV=2	455690074598894	369808763152183	421259532750183	276556464971295	226524192217911	22131434450579	448207816884217	270334226624559	491530722207074	253805146948809	306483732226183	158825874831599	23806086306257	193877381636067	193333313964794	332993470111513	387407115461256	269811227917828	204630869812239	938125198944175
P46821	13	13	678,95	0,000697071292157236	3.96211	TCam-2 +C63 24h	ARID1A -/-	Microtubule-associated protein 1B OS=Homo sapiens OX=9606 GN=MAP1B PE=1 SV=2	478711175074542	439559027565748	476557566766568	441638046612633	570714403393027	241062912616123	300667541628966	30498234245136	886178858587572	346024681170604	315290951139805	256955109007183	354400676686808	487774574065385	331641441303545	355017017463124	277596540727152	357044371990742	275503612975859	117559954136345
P23352	3	3	97,7	0,00596590701219402	3.88547	ARID1A -/-	TCam-2 +C63 24h	Anosmin-1 OS=Homo sapiens OX=9606 GN=ANOS1 PE=1 SV=3	189022053979704	237307893847903	210012285146494	160203326572653	252542496596501	156403331649261	152042769128041	168453514735165	481508592655441	113712702894194	174376292989738	145631307754236	152640774547321	155723720556478	954734742688149	249874236734224	204904013110075	229971785367136	225097214272359	909808853232726
Q9Y4C5	3	3	77,66	0,0411345875996018	3.8626	ARID1A -/-	TCam-2 +C63 24h	Carbohydrate sulfotransferase 2 OS=Homo sapiens OX=9606 GN=CHST2 PE=1 SV=2	806587192635859	180900717050784	189641604183832	281558749887233	297650103408761	161012892759185	879663736256931	126204148232395	245759667996015	172135357831479	236018378506794	535250827581535	474877406536975	598178354673672	211625096571447	962689530264852	228569709425181	200751892466004	199124642047842	230352861198062
P00734	2	2	70,81	0,048796123691293	3.85153	ARID1A +/+	TCam-2 +C63 48h	Prothrombin OS=Homo sapiens OX=9606 GN=F2 PE=1 SV=2	190894028242182	976655053192299	191419838657743	113272245745844	169990141755212	145001251666434	244191666768878	148940613447663	752922184237955	136738385983353	105718752424202	702326308185027	908170750684193	107573588875981	61928799206823	850688916867345	730047427380473	899118039719528	911972218501365	713541484284459
P28331	15	15	954,41	361589	3.84573	ARID1A -/-	TCam-2 +C63 48h	NADH-ubiquinone oxidoreductase 75 kDa subunit, mitochondrial OS=Homo sapiens OX=9606 GN=NDUFS1 PE=1 SV=3	414276242712837	409567373810014	619882506748908	495061702691436	78483774636207	410999554655038	820889147954579	687026944856313	332029731898459	858188796619555	469798444915648	380705346623035	546389674339266	672498318307932	353313778376191	51390025505821	401616608292483	523683689053495	492836792065622	212225326956125
Q02539	2	2	74,97	0,000204486025765616	3.82632	ARID1A -/-	TCam-2 +C63 24h	Histone H1.1 OS=Homo sapiens OX=9606 GN=H1-1 PE=1 SV=3	406994453774308	474124984466293	356268347817067	379523110577386	284334888020107	303074150353942	402681950827443	286395540043772	226370919944366	396757962980255	434542227010612	331306218928211	328921767826532	345114982466572	275274023352154	309639390389934	294672185622122	22092968955482	220319738666267	251209111823847
Q13564	2	2	63,75	0,015272922967228	3.82484	ARID1A +/+	ARID1A -/-	NEDD8-activating enzyme E1 regulatory subunit OS=Homo sapiens OX=9606 GN=NAE1 PE=1 SV=1	725196354375105	692645408080288	809154509902904	61055188655813	204059496078791	150481922357037	730786714438243	858635290489331	779562366461922	105317274402522	537250300540118	554401567356394	683211897860565	771404255428548	275715447089137	585437526243957	602061082707514	639799350529976	959967003586558	741425408230209
Q14669	2	2	107,5	0,0328019775364139	3.78475	ARID1A +/+	TCam-2 +C63 48h	E3 ubiquitin-protein ligase TRIP12 OS=Homo sapiens OX=9606 GN=TRIP12 PE=1 SV=1	696647640916028	559371799299828	759804618930727	456499006275805	541001751423921	282620212082153	348316192135369	46323491960563	422698418383119	318357881797933	673381535250011	848364704415909	785567189127364	827453645912972	458198502691572	591639433965884	538645847505844	5191769396338	56322756277678	300595551389396
Q9H4B8	3	3	114,07	6.17036e+08	3.7026	ARID1A -/-	TCam-2 +C63 24h	Dipeptidase 3 OS=Homo sapiens OX=9606 GN=DPEP3 PE=2 SV=2	278961994874992	329522495222364	303127634350723	252026848297985	220101117466114	582778970746455	309997136504759	351141195493966	177795490019597	449787441616137	261051369708093	435655310421849	256346856382614	320289734663269	223789592162515	252547125965016	352031059688292	304491144387845	353339549110324	270382814351172
Q9NQW6	4	4	204,99	4.65832e+07	3.58903	TCam-2 +C63 48h	ARID1A -/-	Anillin OS=Homo sapiens OX=9606 GN=ANLN PE=1 SV=2	311425264368056	152771104665615	321889983608874	300136827110897	201026175435176	287139158169765	299045083236732	182629053101956	228661071787704	210828793266048	238899032044344	280870323504737	315105820957252	187374821277379	240780445364933	356747840333693	260805697011624	368383961248456	311702316839299	107158833607708
P35527	10	10	945,96	0,102870636837909	3.58319	TCam-2 +C63 48h	TCam-2 +C63 24h	Keratin, type I cytoskeletal 9 OS=Homo sapiens OX=9606 GN=KRT9 PE=1 SV=3	443727139690198	256312137261376	501918602807335	429519521891474	590022304402871	53138886642135	440346286760269	303434466953604	70923722311738	563094705877451	417836749018322	452696419940487	456000674729977	671216941951434	353649610863908	503566985860055	446396569337683	55812168391152	602002374075462	506539759824697
Q07864	2	2	76,95	0,00121745125956396	3.58136	ARID1A +/+	TCam-2 +C63 48h	DNA polymerase epsilon catalytic subunit A OS=Homo sapiens OX=9606 GN=POLE PE=1 SV=5	343969977489336	311655070872178	35068966452583	526610165283152	138157944861523	108503255973174	202175772721687	93167113648777	174636873767612	217051672850438	347616157947068	546416322536698	466211080896824	745993577916582	512785320157528	344764465104142	398462467960622	267272991943673	181469337616894	186572909478331
Q96DC8	2	2	108,37	0,00620752086978749	3.55622	ARID1A -/-	TCam-2 +C63 24h	Enoyl-CoA hydratase domain-containing protein 3, mitochondrial OS=Homo sapiens OX=9606 GN=ECHDC3 PE=1 SV=2	377689852148018	249386585970852	411372268841313	379276404710044	354019562898843	417479451947061	447495475538214	558119236900841	228200642095989	376479945635164	384832784482357	267357783686371	372349031000664	412829748841339	273566513428717	448461353099414	3585271704883	442917278189883	392892753562698	180849363319545
P49643	2	2	90,74	0,54471178792022	3.52358	ARID1A +/+	TCam-2 +C63 48h	DNA primase large subunit OS=Homo sapiens OX=9606 GN=PRIM2 PE=1 SV=2	39657995387228	668201090546805	632219010826202	388046083687433	439843658729292	126829205005109	604163582742721	551595884171412	92862439626194	28279198456294	273001006820554	217795368946053	365767068728619	534669410148149	33062005100465	518594451863799	593035764591962	53114783059561	545336175138292	190866879339275
Q5T6F2	2	2	203,91	0,0752050436574654	3.47323	TCam-2 +C63 24h	ARID1A -/-	Ubiquitin-associated protein 2 OS=Homo sapiens OX=9606 GN=UBAP2 PE=1 SV=1	30583843116705	178630744232485	384531935211489	406009534660144	565301990478751	163577651183478	40118539530185	435138392188838	142077928993866	354576980037094	283151093677712	206272706823078	289171689290452	368769008065428	836049490093763	340615943909385	352038759446767	440047925768663	267715860297613	166387899930273
P38435	2	2	69,24	0,0218919575214591	3.47014	TCam-2 +C63 48h	TCam-2 +C63 24h	Vitamin K-dependent gamma-carboxylase OS=Homo sapiens OX=9606 GN=GGCX PE=1 SV=2	437788971239402	328377548074448	365523943966173	209908000766069	330733120663131	407322003373349	258174499026581	200768411465907	339458115193388	47293320504633	243064069056786	274190406633137	24425764169798	215565319887598	520477350506804	173959173525186	31830369134015	280410187760407	329352806613016	441356126135794
Q562R1	2	2	51,74	0,0639124179327782	3.44944	ARID1A +/+	TCam-2 +C63 48h	Beta-actin-like protein 2 OS=Homo sapiens OX=9606 GN=ACTBL2 PE=1 SV=2	430951530488141	349154288378875	343553824906384	322171522162162	157103045757733	465682970771502	205847374500119	298950255057968	304156091443118	437749865308079	217085087018731	276074856560478	234952071541924	217972325739951	186442069936836	23685056553971	365103723466093	215938273852465	342648698410148	192589667993032
P01023	2	2	95,45	0,0666585517107118	3.34213	ARID1A +/+	TCam-2 +C63 48h	Alpha-2-macroglobulin OS=Homo sapiens OX=9606 GN=A2M PE=1 SV=3	218507059979845	566004830386401	42835734415716	532901458320871	42800309932801	477398886698067	449435123874816	432869699127771	338014175844881	549539111392944	7058930681733	788026405348346	712846193517374	119549423501766	519056514064284	803513028365696	633356858220885	66305829443534	110240416393848	614940450528637
P13674	23	22	1536,34	1.93034e+08	3.30435	TCam-2 +C63 48h	ARID1A -/-	Prolyl 4-hydroxylase subunit alpha-1 OS=Homo sapiens OX=9606 GN=P4HA1 PE=1 SV=2	351006627163067	528910633721083	534034832009987	620484125640502	437510581632897	243855877559176	735771538137085	702794710584419	412026607346682	462761804378037	475937563548589	409526274934298	430383462194312	412296234204297	436195718860626	645219888364775	524027204050069	555448416045774	505223865446936	341008729405602
Q04917	2	2	118,92	0,00128119731942933	3.29215	TCam-2 +C63 24h	ARID1A -/-	14-3-3 protein eta OS=Homo sapiens OX=9606 GN=YWHAH PE=1 SV=4	396147024030261	442589575033044	383111932542004	248570759043875	32146244750639	518417241823776	211745010106895	270619735819608	41760096479916	353787969488971	348614045759444	268544342176006	308646736717941	218557146892922	334789296764954	407603620502049	44799981735964	421246457636657	47798547824272	484999522420693
P19404	5	5	278,31	1.5623e+09	3.28493	ARID1A -/-	TCam-2 +C63 48h	NADH dehydrogenase [ubiquinone] flavoprotein 2, mitochondrial OS=Homo sapiens OX=9606 GN=NDUFV2 PE=1 SV=2	331528253779762	256013454856746	2925129543763	286008011844031	339104654222987	419579951017178	542493398781797	434953307589875	216479767104608	365933907212997	198334573883676	151158027269869	133825355394909	237379531612421	165189371574634	317851101819262	292851773038886	337741733737308	436410301521785	174899016078471
Q9UKY7	2	2	86,95	0,048769561263092	3.2839	TCam-2 +C63 24h	ARID1A +/+	Protein CDV3 homolog OS=Homo sapiens OX=9606 GN=CDV3 PE=1 SV=1	244409136922242	273241806398073	259705721043767	23300559889941	316603755127483	205392822812133	177221065627557	200370311526002	12146217546349	308057950311509	234485228200052	164236180888388	228310625948605	30257217041181	235190143344096	263036552454871	1909745881677	193477819300541	265422843901168	153624910115931
Q9Y6X4	6	6	299,5	0,0388331485569058	3.27388	ARID1A +/+	ARID1A -/-	Soluble lamin-associated protein of 75 kDa OS=Homo sapiens OX=9606 GN=FAM169A PE=1 SV=2	813869717575157	592412308506692	798051658042741	4590776511685	420325427267008	497973198286565	680996868389582	692628776116134	609615943556663	363134324054752	420449542744613	332415122760992	2692788404961	342439118072848	150398021034153	508177193889652	480761452564649	425548014758814	462552616181711	323249176940975
P21912	5	4	252,33	8.13178e+06	3.26534	ARID1A -/-	TCam-2 +C63 48h	Succinate dehydrogenase [ubiquinone] iron-sulfur subunit, mitochondrial OS=Homo sapiens OX=9606 GN=SDHB PE=1 SV=3	190018533778989	117719814775457	330132959249335	200020238967496	338910319848025	611990347228189	196963204448274	948731643864135	298502972730106	509146206079806	138472799342299	690455512600443	125669003796816	349782326979699	227559177406632	257441665632316	713285221242735	113239730533226	166609153498838	977152377579009
O15230	34	34	1966,45	0,000153810572318669	3.23106	TCam-2 +C63 48h	ARID1A -/-	Laminin subunit alpha-5 OS=Homo sapiens OX=9606 GN=LAMA5 PE=1 SV=8	219512623436844	190563570571119	248036503012404	248548212670506	254145753318981	218795530091483	212217111511821	146171552246592	248863364400862	223312970365884	136466505048559	207952911752108	14396521703957	214725347917411	211289456563303	195473363370326	171707680392612	173626121876407	240045793460616	303946603843696
P35579	43	42	3873,34	8.67858e+09	3.23089	TCam-2 +C63 24h	ARID1A -/-	Myosin-9 OS=Homo sapiens OX=9606 GN=MYH9 PE=1 SV=4	106330843715868	17085103135297	117134123261265	525645886775414	440117942845941	616176452123257	156260099514182	153236927446746	456470880910064	146906200505327	944691193101629	700439470295389	765968076982863	579809707590849	28959243664295	256137056222837	19974071712267	136959337709308	566547907354441	136412121381563
Q9UBM7	2	2	83,88	0,0965775918292469	3.22694	ARID1A -/-	TCam-2 +C63 24h	7-dehydrocholesterol reductase OS=Homo sapiens OX=9606 GN=DHCR7 PE=1 SV=1	144337418813442	125004392529294	139828600625186	220186429015153	189028445167885	211042772090955	159340779106928	173799491427843	22681459713295	284822935047283	199690164937454	305670263139731	181807654230054	232370597173684	133515099821636	182990490794913	197806105194447	20999927361135	292138638973952	237094336148837
Q86TU7	2	2	56,91	0,07221091026903	3.15558	TCam-2 +C63 24h	ARID1A -/-	Actin-histidine N-methyltransferase OS=Homo sapiens OX=9606 GN=SETD3 PE=1 SV=1	149326641601921	155655563450192	142240256741303	918586898638684	114919390956127	832577122869504	192338226100021	117895861589234	552471170903538	218555777980967	133116202317807	954664981863904	929490491863882	966526917932368	989603866800338	125814645421348	154836170925799	100154309715093	124452066917757	682228754654271
Q96CM8	15	15	867,34	840776	3.14372	ARID1A -/-	TCam-2 +C63 24h	Medium-chain acyl-CoA ligase ACSF2, mitochondrial OS=Homo sapiens OX=9606 GN=ACSF2 PE=1 SV=2	319604388211472	318330009003541	294781774559468	105158536257329	21537601113176	124561891207201	204479109860181	212846271754142	690112600053178	349020755990184	206543762797392	136087567728605	170735217308781	648051206129898	226493641233956	187914607030281	320543236411224	254230254116875	256695963943614	100992906823508
Q8TCJ2	3	3	101,39	0,000134995015392714	3.13749	ARID1A -/-	TCam-2 +C63 24h	Dolichyl-diphosphooligosaccharide--protein glycosyltransferase subunit STT3B OS=Homo sapiens OX=9606 GN=STT3B PE=1 SV=1	222663453279162	187395869891297	173928988012702	12301654559515	237481895337689	403022578347394	259709062621097	163336336417239	235181370650361	306496254294404	146495453320773	113142006505996	127823003975123	174571832405926	14600084868934	169061508053886	161452876617564	167389870244432	23138956669968	15507441174149
O43678	2	2	196,45	0,00320489282160363	3.13476	ARID1A -/-	TCam-2 +C63 48h	NADH dehydrogenase [ubiquinone] 1 alpha subcomplex subunit 2 OS=Homo sapiens OX=9606 GN=NDUFA2 PE=1 SV=3	483682586481469	384384592439056	487095200485598	434646617832244	254056660631126	338778302825146	55543039915903	694973598464952	256254616593091	448668953287586	412661436062311	210227276298175	364812132874202	302632343736082	228906280285707	4877991980955	492900291886052	420535073662285	532199517942496	28645530681366
P00338	13	13	989,48	3.35035e+06	3.12794	TCam-2 +C63 24h	ARID1A -/-	L-lactate dehydrogenase A chain OS=Homo sapiens OX=9606 GN=LDHA PE=1 SV=2	130081675777021	141404805594097	120179334796507	137227588744374	816455102240623	752684363019489	230692886773496	693235035402168	14131140724034	102398002204135	130957560589881	126227120478768	940612492113678	105342305081618	205694403279832	134671349763097	212198659688736	134838170442975	160171228671281	156309702494233
Q9NPF5	2	2	65,39	0,00640027502347118	3.12399	ARID1A +/+	ARID1A -/-	DNA methyltransferase 1-associated protein 1 OS=Homo sapiens OX=9606 GN=DMAP1 PE=1 SV=1	176409132992574	183319805844425	180694163182284	188236872743052	240909150177594	3015242740753	215722131868317	246202889438644	171634989302534	198275318492872	226445202133371	143342926871072	149067521408216	228618669245398	199990847628792	243486529130458	233950194198343	197391276632375	307021650477278	370029044153733
P07996	2	2	92,21	0,0199835981297458	3.1063	ARID1A +/+	TCam-2 +C63 24h	Thrombospondin-1 OS=Homo sapiens OX=9606 GN=THBS1 PE=1 SV=2	21071710459561	264973607427575	187238716442201	199996251245176	245080460494113	889730404027308	963855512038496	187251994240095	673530521046836	327546651490456	15747862442183	451722486241913	302997422503139	249298335804637	970086315801133	372448948987091	193917299997656	166562127963148	147549853910347	142293988996354
Q9UPN3	11	8	490,71	0,000782086871956134	3.10321	TCam-2 +C63 24h	ARID1A -/-	Microtubule-actin cross-linking factor 1, isoforms 1/2/3/5 OS=Homo sapiens OX=9606 GN=MACF1 PE=1 SV=4	487783984010422	374934825410283	361607685619344	348984591821396	393441506930635	561556042473081	472858079093305	446691022314758	637661880962662	316530244329255	259172410061494	217183667914889	214883523088185	268111725635602	260760554977448	274444235665311	22162221774765	251765409595467	231418383681573	214415315460938
P46937	2	2	105,97	0,000825254497576422	3.09053	TCam-2 +C63 24h	ARID1A -/-	Transcriptional coactivator YAP1 OS=Homo sapiens OX=9606 GN=YAP1 PE=1 SV=2	156671428713612	174352461208924	145064073283624	67357328185618	707239428928445	911976798643212	133995941033472	108094099905782	105904970371349	215665197196794	137423685936762	745925860280214	4914148433676	551008760799045	126645076123698	172822464172517	126274254440884	655262918174518	798291021509464	550602291309138
P31350	6	6	325,26	0,000346527342401481	3.06215	TCam-2 +C63 24h	ARID1A -/-	Ribonucleoside-diphosphate reductase subunit M2 OS=Homo sapiens OX=9606 GN=RRM2 PE=1 SV=1	285079090970837	252146535924586	296102592603474	252045603634024	225320355730123	381963274395528	213852283837435	268375649304159	316492101060906	262667010541751	245103494685109	280249187724513	24612977736374	295352861274684	30166231667271	274606704441988	290910802533231	234028012687982	31038093102188	410007668609479
P61981	4	4	225,67	0,365322283596024	3.05066	ARID1A -/-	ARID1A +/+	14-3-3 protein gamma OS=Homo sapiens OX=9606 GN=YWHAG PE=1 SV=2	174009142803126	2219676715429	23759551198386	375728100830793	144571859073333	406604318651626	233723143262836	205452124951032	227459383165507	17944995476291	234068364128323	367201186836203	273967328029287	748414958547862	154848819918938	274247250572775	30405470325173	370384303010921	118330681038369	918220949576515
Q9Y3A6	4	4	186,06	0,495864242969038	3.0393	ARID1A +/+	TCam-2 +C63 24h	Transmembrane emp24 domain-containing protein 5 OS=Homo sapiens OX=9606 GN=TMED5 PE=1 SV=1	326739061205681	164824559813246	338945988930926	33720730556728	301257195702857	462050205349612	14493914180594	50754526844558	190595835330477	164629792094282	294742643333868	400849248034327	300586551019872	304152197257267	346229089862375	252070705025947	34841846166967	231857361262559	468625824806141	213866957407819
P15927	2	2	105,48	0,00012291435656675	3.02434	TCam-2 +C63 48h	ARID1A -/-	Replication protein A 32 kDa subunit OS=Homo sapiens OX=9606 GN=RPA2 PE=1 SV=1	349167852599987	305769563328919	494166961340612	387942246469315	158965527714177	598040507223475	680032474128039	437269036402562	140492176669465	361397899097346	266727415286547	151987745587544	171076377373147	430051470358034	12203793611239	281752701703482	198196797715573	204376302123697	223651834230721	202683685697115
P21333	161	156	13819,73	5.95757e+09	3.01711	TCam-2 +C63 24h	ARID1A -/-	Filamin-A OS=Homo sapiens OX=9606 GN=FLNA PE=1 SV=4	276825711334416	178648706284237	337511806702278	223917875322394	338304321746948	146638589229466	185073261904501	33752703058029	139711653786192	302744128300157	202304795395604	127108575528837	145498150392263	183145120705805	182864182291952	256524021229782	28498529052006	355056148246355	331606841883153	152209713982771
Q16822	5	5	203,85	0,0276343890914051	3.01459	TCam-2 +C63 48h	TCam-2 +C63 24h	Phosphoenolpyruvate carboxykinase [GTP], mitochondrial OS=Homo sapiens OX=9606 GN=PCK2 PE=1 SV=4	416978731580971	474846534507343	40402084570676	152920581746946	787863872479412	10854886648975	393492088858453	387457059284286	225192675874186	299741622121854	111059128572455	264541232899317	226029292848081	394127572768914	138999146577463	493105138674964	497706326604824	388717879927291	481183945269505	481856991750531
Q06546	3	3	132,06	0,000108421544109505	3.00535	TCam-2 +C63 48h	ARID1A -/-	GA-binding protein alpha chain OS=Homo sapiens OX=9606 GN=GABPA PE=1 SV=1	203330339667047	151034027917444	135661618623175	874424010531632	17233496759705	193898908197445	845933064915475	109446952804436	0	131057604278273	109249539303212	936422117784348	816240786691565	762911167851506	768160333488593	120660216220082	139775199792709	899217865726835	10829053175499	100814224936578
Q8IWA5	4	3	139,1	0,000410579645817255	2.99449	TCam-2 +C63 48h	TCam-2 +C63 24h	Choline transporter-like protein 2 OS=Homo sapiens OX=9606 GN=SLC44A2 PE=1 SV=3	19397656782363	143769020691735	199157673248013	328699505919478	269565718461489	322062196778358	175036346053879	349062112504565	463075888848435	410881179370046	236191374398804	415379470693888	250351376594125	253894231995986	377582344558542	196060719519191	418027226905595	345171112885799	230825420475769	472690943218202
Q93077	2	2	194,16	0,00185422719656569	2.96406	ARID1A -/-	ARID1A +/+	Histone H2A type 1-C OS=Homo sapiens OX=9606 GN=HIST1H2AC PE=1 SV=3	381412630628333	256498068973261	350705780511427	245787780363047	268392997288699	234862580796221	313804913910664	275837129077233	438352578947005	324621266044653	264042084694297	229807231318625	206932951053935	180697858345029	337308382129504	429280241655932	41202655404797	323146160818599	486259207225123	356952213300118
P10253	2	2	120,01	0,0628899031836399	2.94757	ARID1A -/-	TCam-2 +C63 24h	Lysosomal alpha-glucosidase OS=Homo sapiens OX=9606 GN=GAA PE=1 SV=4	841787247261686	454404749076655	77383380935922	515613829766672	10908339886071	539001587165185	847969616171362	855760828915416	378663027454985	491913791705868	449533757300357	43163349460445	543234684508581	795871678406701	291396567151685	642093771144832	535255997739068	662415283862847	760100761491441	438651717361165
P02462	11	10	519,12	0,0176531020682226	2.94425	TCam-2 +C63 24h	ARID1A -/-	Collagen alpha-1(IV) chain OS=Homo sapiens OX=9606 GN=COL4A1 PE=1 SV=4	202721459460787	19489980734059	150259137182912	137660889333914	706305069550908	285204324496373	115994843805205	114540639838394	761095868041649	177152559635251	11020462933734	111611377691145	127684075526162	606933818270963	152803861482652	942380134675428	158375506763513	123614947151082	132468384929405	636000930371226
O94766	2	2	61,81	0,632314101426031	2.93191	ARID1A -/-	TCam-2 +C63 24h	Galactosylgalactosylxylosylprotein 3-beta-glucuronosyltransferase 3 OS=Homo sapiens OX=9606 GN=B3GAT3 PE=1 SV=2	307354510638733	328199635656607	312041663243914	284581226721483	241226136070338	299277934503482	302249767105005	227146646572007	173055065472333	316559804603042	356620517192158	71751040792502	500403767092888	552066883181812	194238319779474	164421724201795	30044232139362	280284276961705	204708395457205	431009269453894
O14981	2	2	89,92	0,00118385833293699	2.92218	TCam-2 +C63 24h	ARID1A -/-	TATA-binding protein-associated factor 172 OS=Homo sapiens OX=9606 GN=BTAF1 PE=1 SV=2	156092852107059	849918332183263	213282566627859	18879636127676	114423157461801	30033114206641	203188498630291	241158838686463	528115407263082	471498912429618	156245106211032	293613028580277	224205705883599	293160128187067	206871536471733	186979448717763	231733225655296	260014978466176	19979372184293	299408830955992
P49711	2	2	61,37	0,101574154765379	2.91762	ARID1A -/-	TCam-2 +C63 24h	Transcriptional repressor CTCF OS=Homo sapiens OX=9606 GN=CTCF PE=1 SV=1	771375383971701	964055579015854	925708736050938	557077479041613	479738900559976	584736829175236	479284176953252	583520302960977	346877205420681	60412554434368	694518775437516	139734829925479	804463238344645	6852861541531	618069029042003	521774876487027	725286713935751	606839707148415	557079949558404	17142404637015
Q86SF2	2	2	91,67	0,0537103755449457	2.89719	ARID1A +/+	ARID1A -/-	N-acetylgalactosaminyltransferase 7 OS=Homo sapiens OX=9606 GN=GALNT7 PE=1 SV=1	378618360043473	330949192979473	478962615081882	271206635093217	419565848977514	141577506935477	110115559084915	333113071250297	471658554964102	118293738154843	177584371712857	216187874472131	216885705477431	255161700888427	186745672557503	157245200040291	125066458450772	12145133501545	148047346045272	126962082407657
Q9NZM1	9	9	378,58	3.01918e+09	2.88663	TCam-2 +C63 24h	ARID1A -/-	Myoferlin OS=Homo sapiens OX=9606 GN=MYOF PE=1 SV=1	283179927112468	474582462805761	329707033248899	283873141634988	257482792372289	121097654882579	323191979681051	321226259767594	12917235833409	359776680445832	425037950501299	216754939433968	244821394708795	255915836340775	264670092450159	332821545202158	382189151409798	328909808186321	259555421814996	20882885591839
P54802	4	4	346,12	3.51743e+09	2.87354	ARID1A -/-	TCam-2 +C63 24h	Alpha-N-acetylglucosaminidase OS=Homo sapiens OX=9606 GN=NAGLU PE=1 SV=2	216723523776974	302646209392688	280495901794303	301539772357823	251055781904524	244953015079733	27730545723187	347271746943808	543080295353919	420682437037193	196206628512397	537392446281964	346106623198851	357606157911332	230247033434475	196045844846364	322790350984989	390161087993684	27618238612202	513968570005825
P02768	5	5	282,55	0,0181345467624249	2.86766	TCam-2 +C63 24h	ARID1A -/-	Serum albumin OS=Homo sapiens OX=9606 GN=ALB PE=1 SV=2	274323044640386	166006873348615	286379330575238	191043861100896	273612548508297	164034720010462	156940658029519	213023257284944	133017370023823	266507012986127	209000671456663	220995123446841	235098603113824	192556950342648	159209274996358	218781468048592	29253920832356	285670679802744	262196807102123	174366643656448
P52943	2	2	132,78	0,00728455089667968	2.84426	TCam-2 +C63 48h	ARID1A -/-	Cysteine-rich protein 2 OS=Homo sapiens OX=9606 GN=CRIP2 PE=1 SV=1	318261902135473	105256706446633	234568401978569	154361223872001	267121419308203	792233215741824	29655249073273	312059935680017	109621480259991	233528064644221	311085426230841	292253622363142	265138782542339	290668401663697	755140604045454	166477738232679	22254634901089	327849715940949	375860123378746	517924971565173
P60510	4	4	152,14	0,00850214386429371	2.81002	TCam-2 +C63 24h	ARID1A -/-	Serine/threonine-protein phosphatase 4 catalytic subunit OS=Homo sapiens OX=9606 GN=PPP4C PE=1 SV=1	211510939684805	611000878818092	158127969241579	145618666786716	234037882354644	174894032128788	397080550283843	189707270921104	24986864028107	860833782450234	15035809479638	631825058890963	941374389077886	169996305099222	624218550320215	224491310631702	196054909095615	209715191709617	262539828578999	116442880521184
O75153	2	2	88,57	0,02543493850984	2.803	TCam-2 +C63 24h	ARID1A -/-	Clustered mitochondria protein homolog OS=Homo sapiens OX=9606 GN=CLUH PE=1 SV=2	238471937734963	168048769971518	173489669960738	13939449214164	98913762966042	134719202460394	871458223956552	100630578189848	141214663018474	208834521389312	653218673006421	179711014955619	132369074154406	176697850585174	152673698026783	106261183453904	114212877424672	152692956667817	176077168318945	190892598054252
O94913	2	2	99,15	0,0345038980634073	2.7929	TCam-2 +C63 24h	ARID1A -/-	Pre-mRNA cleavage complex 2 protein Pcf11 OS=Homo sapiens OX=9606 GN=PCF11 PE=1 SV=3	156763424363844	270002324586985	193174377808649	269646399905739	136172998991266	177965580340088	159231037478563	198959812109113	339015910287691	180950479348195	205371477678897	183079960913269	200287342483541	200916838386858	177529236362311	227985596088721	176136047752666	174871999847106	203534924878643	172847588045742
P27708	8	8	433,37	0,0122990271308071	2.77945	TCam-2 +C63 24h	TCam-2 +C63 48h	CAD protein OS=Homo sapiens OX=9606 GN=CAD PE=1 SV=3	820237685086156	607049482890877	920085767139098	668366103424112	772518075791716	109847227969016	111598118280864	757421965141945	681074278130946	768461097123591	597985138522111	4834807760912	548183826128357	949465060129232	395223871375815	794490938875106	73045767360339	911069178917618	620052420986433	283109228695543
Q9P2N5	3	2	173,2	0,138025346677919	2.76914	TCam-2 +C63 24h	ARID1A -/-	RNA-binding protein 27 OS=Homo sapiens OX=9606 GN=RBM27 PE=1 SV=2	337935540978788	298549130295392	493659439959308	398685016052932	585913151126937	109851251292827	326576110532645	22792341047505	187827910996472	489588093292608	299419878786296	364083326466917	372916623962191	527676678034868	391411486909869	284459041914263	281183574428584	358205627780305	331175304180065	175398146527116
O94832	3	3	100,85	0,0542055874539856	2.75199	ARID1A -/-	TCam-2 +C63 24h	Unconventional myosin-Id OS=Homo sapiens OX=9606 GN=MYO1D PE=1 SV=2	213784492712791	225752905308359	240111613988818	334240772262154	321189762844112	136992329328468	103206886270514	119814148680788	183597108247961	223813833866223	230849426542737	560496046984692	436338505179185	466004137748242	321816851433193	176711437961075	320102255033833	303346841999095	234334276522106	311566938571668
Q5T1J5	2	2	186,32	0,000488483326964273	2.7482	TCam-2 +C63 48h	ARID1A +/+	Putative coiled-coil-helix-coiled-coil-helix domain-containing protein CHCHD2P9, mitochondrial OS=Homo sapiens OX=9606 GN=CHCHD2P9 PE=5 SV=1	328688790502616	308101406819677	346841527829184	340424016039767	263466180057328	467385952880942	505772373070752	224381604460455	215179628709477	319912188305461	2149504692701	100990150404304	165736976108127	265900966253199	173405603911039	44030536684233	374202975713571	322057886280876	305316073735683	140046540943338
Q99661	4	4	157,67	0,00571618985807854	2.74494	TCam-2 +C63 48h	ARID1A -/-	Kinesin-like protein KIF2C OS=Homo sapiens OX=9606 GN=KIF2C PE=1 SV=2	600675487444398	331625019015272	456940969397635	239302165500781	175618150677872	500403134515066	711664877530238	367192618531426	333620396380303	504102217654114	38377602374669	264021667762351	323815576189022	289888374606825	237023133128703	473143299635258	463805639940146	343876478135884	370176521491091	332901622720544
Q12860	3	2	83,05	0,740212704024209	2.74079	ARID1A -/-	TCam-2 +C63 48h	Contactin-1 OS=Homo sapiens OX=9606 GN=CNTN1 PE=1 SV=1	34881756622038	277257374033346	385873256154517	271769875461653	470295405062491	898839722904836	275869339780695	2569697527506	148187066207227	307028905206638	23090555743409	197377920101331	270993971487902	258598420920742	243788681804264	312089059141272	24504267678043	260373701413515	24338540653987	145103832240443
O00443	3	3	142,83	0,00619571344170089	2.74013	ARID1A +/+	TCam-2 +C63 48h	Phosphatidylinositol 4-phosphate 3-kinase C2 domain-containing subunit alpha OS=Homo sapiens OX=9606 GN=PIK3C2A PE=1 SV=2	250752227997888	307755212255361	420112832714989	327801010373728	499344524602892	435902692550413	282575232070588	211796396820044	247514877490288	418317850996338	291300288822957	451559783294712	401354767450009	315818751093952	25150510064579	201157215156206	505931714058479	393020472058154	449451969445518	443142216258256
Q96CT7	2	2	60,34	0,0847786868581683	2.7175	ARID1A -/-	ARID1A +/+	Coiled-coil domain-containing protein 124 OS=Homo sapiens OX=9606 GN=CCDC124 PE=1 SV=1	367818161738936	345683665911257	516794336462265	414053331614527	23116422517136	975025020070702	25983861891518	194004705885053	1292264222263	312668810808592	234950648822865	203757487876787	392548689174054	643536435365539	280781098066969	620176230736251	525504304398814	307751920563212	222540818734549	46921055793565
P53634	5	5	415,69	5.48705e+07	2.71343	ARID1A -/-	TCam-2 +C63 24h	Dipeptidyl peptidase 1 OS=Homo sapiens OX=9606 GN=CTSC PE=1 SV=2	155990172588464	220232291691153	336190697500752	560954089305199	616090975087488	911121079427824	818455824380554	996181875474393	478487155149519	118385143061571	290219636647849	16613118098447	229496466944515	234666168409451	226306372221731	323631136344931	329195786593913	271021696918055	338601065365523	22966391103167
Q7L190	5	4	268,98	0,00419843135075149	2.71298	ARID1A +/+	TCam-2 +C63 24h	Developmental pluripotency-associated protein 4 OS=Homo sapiens OX=9606 GN=DPPA4 PE=1 SV=2	442291329400158	666205967987612	646941917264785	305830255607326	166094958058811	353821222012845	269685706546335	139412505672743	300961489373988	446111315708957	474985386933819	554358592332535	313394133890005	211235606394527	305644329009344	288065610148629	112723849587493	209648710065269	175355256490472	674173339536977
Q9UBB4	2	2	98,08	0,549142264255094	2.712	TCam-2 +C63 24h	ARID1A -/-	Ataxin-10 OS=Homo sapiens OX=9606 GN=ATXN10 PE=1 SV=1	165562971992227	190518314724084	175134183892804	166907852558379	18015559766225	144991263970381	106121462011902	162722624836993	186123301802024	206458743512911	114413020280649	148784232275593	135800324814086	170578663395538	187184215147667	178314666511851	187770234507104	167177018882251	164653970885539	131190452954699
Q9H0X4	3	3	196,22	0,00161647505742124	2.70957	ARID1A -/-	TCam-2 +C63 24h	Protein FAM234A OS=Homo sapiens OX=9606 GN=FAM234A PE=1 SV=1	152353616262862	118713255282678	128501077381275	783364674022312	105744919559575	648108436912829	102107371984227	152524236578079	77410709719111	245064286675266	10043933840551	675671132246542	874519388477654	990324971269739	405441348593975	147856615879249	128670425974042	122569154089395	108981013741114	905746512882864
Q9NUD5	2	2	95,43	0,18818924434977	2.70059	ARID1A +/+	ARID1A -/-	Zinc finger CCHC domain-containing protein 3 OS=Homo sapiens OX=9606 GN=ZCCHC3 PE=1 SV=2	225995899146989	147892088703883	138938346800671	86604021999056	114947897561907	176479529459634	447590779207297	874712541016197	287609742720566	140193210416947	101843960182053	167184785055013	147160544905761	117712262190001	75543537632945	11186712697655	173345813606238	138744180396499	881054486646254	12127450318496
Q92575	3	3	258,04	0,0424627112091753	2.69338	ARID1A -/-	TCam-2 +C63 24h	UBX domain-containing protein 4 OS=Homo sapiens OX=9606 GN=UBXN4 PE=1 SV=2	268963663158608	1993362611413	25531612230519	36680266832481	320838055274444	376911549513927	203871649776733	311574214849676	495608524454005	325526273534437	298075883222848	533128480428417	427329069461136	505931936098023	38879685843902	265152899861337	286929061699162	404972235892952	301087897417109	549650629888879
Q92572	2	2	118,68	0,527938229072254	2.67688	TCam-2 +C63 24h	ARID1A +/+	AP-3 complex subunit sigma-1 OS=Homo sapiens OX=9606 GN=AP3S1 PE=1 SV=1	101633670393869	998232643044606	89528518581259	130672300300955	154502689554171	301951756937373	743676196927306	740441448235203	175975752128984	10059679475952	184116500524605	457272232897274	996716738806373	12368662715204	30829373906851	992793512490314	465379070800773	797712644939649	210327318078948	239347580239615
Q9BZQ8	2	2	146,79	0,00681544069523221	2.67619	TCam-2 +C63 48h	ARID1A -/-	Protein Niban 1 OS=Homo sapiens OX=9606 GN=NIBAN1 PE=1 SV=1	628481386166311	285585324869154	35002719144521	302106152967249	18593821057714	786504670642227	748695104625278	447592628819809	404788429538931	360115473871357	476648285951942	271524338119052	323233400080047	359820103967477	167681136646349	417205411628835	355448548355633	379767935504691	541816298655598	287308163188676
P55061	2	2	85,11	0,00667793416829265	2.66721	ARID1A +/+	TCam-2 +C63 48h	Bax inhibitor 1 OS=Homo sapiens OX=9606 GN=TMBIM6 PE=1 SV=2	155264589154361	638404370609816	185305024530152	137324395764659	137005385296499	310976446805706	153415116803361	816423326537694	414657806391818	124732041116469	104106183022072	926052792849774	144784430545247	186639924334884	104552797415614	158999446877724	117983202504278	157769540693005	146006031103215	465008369910454
Q13427	2	2	74,84	0,55625437141689	2.66587	ARID1A -/-	TCam-2 +C63 24h	Peptidyl-prolyl cis-trans isomerase G OS=Homo sapiens OX=9606 GN=PPIG PE=1 SV=2	257037922709597	198322696464543	372405719417836	343708980749593	145084523457479	605637648754495	175541202858107	154431179378207	177992603520777	985682704149573	377770479961607	385783983380087	361252433612335	39617665146115	495401816818278	527653936066092	387092891958682	407922071274467	436517763507307	258338487803254
P53365	2	2	148,81	0,00205906161859004	2.66504	TCam-2 +C63 48h	ARID1A -/-	Arfaptin-2 OS=Homo sapiens OX=9606 GN=ARFIP2 PE=1 SV=1	202213103956362	81912467971589	309963597031842	176380875202671	821907340267232	223046120347258	696801617518992	389204579116495	720816060424319	225153331431171	209268528492691	161698604005728	228989683438248	19862742499774	658463609399555	185518803664513	924736103450633	201943009065625	233212603871414	111315472078016
Q13740	2	2	152,85	0,0284152855814964	2.6582	TCam-2 +C63 48h	ARID1A -/-	CD166 antigen OS=Homo sapiens OX=9606 GN=ALCAM PE=1 SV=2	560386130598703	643531483369292	581016586873619	569918692622903	119728364138222	968602832233809	10098593450863	954769442583098	165937230458285	918609364226146	667996960871838	469429143956029	465474027844228	500961623070996	119196177464147	78667174960851	768195442476939	615499827661175	568256228948981	602779617343727
Q9UQ13	2	2	53,28	0,0103759940766694	2.65808	TCam-2 +C63 24h	ARID1A -/-	Leucine-rich repeat protein SHOC-2 OS=Homo sapiens OX=9606 GN=SHOC2 PE=1 SV=2	257258282961536	251321853011198	240895597611843	245482582694156	167793059370239	138525096098651	102371256534948	222730985508307	216857512941692	267201517884483	193909677499458	201900062268511	21104313150495	146095001367233	227857410586237	262394951446258	312680253595239	279184686176976	288220918389695	213869120106069
Q9Y676	6	6	194,12	0,00841084454691232	2.65252	ARID1A +/+	TCam-2 +C63 48h	28S ribosomal protein S18b, mitochondrial OS=Homo sapiens OX=9606 GN=MRPS18B PE=1 SV=1	909046143701991	780241388329758	970011070625645	652055842142758	304700776978769	15715859501793	106502848718283	794840687010098	760171948876995	200028730769843	731213206731023	416683451168211	525984298841486	487907631154969	7655354771477	111152216825724	104044045324455	649369054228334	768657904623165	569798368749239
P49585	3	3	95,64	0,00296566603638782	2.64929	TCam-2 +C63 24h	ARID1A -/-	Choline-phosphate cytidylyltransferase A OS=Homo sapiens OX=9606 GN=PCYT1A PE=1 SV=2	991404445756866	120064471114481	115194769104766	172738891137325	158655276808377	114417254207081	194523362558585	145880234526359	10309623309202	138197597697703	120476000476572	361593391099549	184830786463701	198227009990103	120011679244426	107635574930643	156099195511941	212003723648212	176886513766915	303768126397235
P07942	29	28	2081,86	3.71888e+08	2.64897	TCam-2 +C63 48h	ARID1A -/-	Laminin subunit beta-1 OS=Homo sapiens OX=9606 GN=LAMB1 PE=1 SV=2	586712447022902	384035855026036	340481565093175	264785376418756	147195778386491	940946602404696	229269402898203	398807292980834	288915045020395	216849759733081	233647891630784	170758572094319	188958317787195	190557174781599	542485386687128	350973863139086	399005790388924	210714272335521	361315879501768	61218513265895
Q9NVS2	2	2	110,96	0,523594897726308	2.64034	ARID1A -/-	TCam-2 +C63 24h	39S ribosomal protein S18a, mitochondrial OS=Homo sapiens OX=9606 GN=MRPS18A PE=1 SV=1	120587497768796	568096683378621	121883920915386	98378489109675	670472917417487	281598432217755	179289280559546	203201059737231	230376577904153	129559359757546	755394417693753	688872890092063	108163383645673	627962079290787	53752922821505	178476513341721	547146700460875	980085002681196	293425172492215	113602157179808
Q9H501	4	4	203,03	0,00160581459015985	2.6339	ARID1A +/+	ARID1A -/-	ESF1 homolog OS=Homo sapiens OX=9606 GN=ESF1 PE=1 SV=1	143325541312099	1277905283092	145609164598193	570373372354898	670408684425666	348728832427901	595164796365031	7094356186663	44225722713131	134054660781288	114401383270483	103959900051095	124727961778249	59339559366564	120589154086667	14064865721999	172099514458896	905486244238314	862819728880331	590926348467379
P23229	25	24	1702,08	3.98657e+09	2.63065	ARID1A -/-	TCam-2 +C63 24h	Integrin alpha-6 OS=Homo sapiens OX=9606 GN=ITGA6 PE=1 SV=5	223410675455556	15182014829983	233663135334228	159705114879853	233556727680482	143296481229927	191832348189328	104871990716746	640972255066959	231130518898023	122431677640983	236625920240244	156624804710971	214692006050465	135188391351327	122604963810744	191487553671566	180256359270486	141944225669125	970970465225569
Q9NYY8	2	2	175,67	0,0130604223611356	2.63025	ARID1A +/+	TCam-2 +C63 24h	FAST kinase domain-containing protein 2, mitochondrial OS=Homo sapiens OX=9606 GN=FASTKD2 PE=1 SV=1	392629759951551	27376127691883	350049727719559	270240666667956	381121400017015	426723852697771	375775613261954	356660081794836	386263484782302	209656794508632	279611357899037	169193624198247	253322538651561	288981193700621	293584269746145	331467188257094	294160991620032	295239784769243	35908235797093	229966708535931
O75695	3	3	90,6	0,234764652071551	2.62794	ARID1A -/-	TCam-2 +C63 24h	Protein XRP2 OS=Homo sapiens OX=9606 GN=RP2 PE=1 SV=4	290225245912931	334662119018039	339683136828295	237655891765691	215831754962778	349613544508339	342182430203365	242854861888951	216206114117393	337408280993618	276601078267968	510830553888827	492502044927057	366688449442948	158320372236734	246825731196831	34196328617011	390818446870376	359360621376999	359789432264651
Q9BQA1	2	2	83,65	0,000755653838024117	2.62632	TCam-2 +C63 24h	ARID1A -/-	Methylosome protein 50 OS=Homo sapiens OX=9606 GN=WDR77 PE=1 SV=1	249931598834944	153179946227892	310014904159519	387445621010791	322119221630472	725526400101881	299625129640593	153507728688498	948577973774934	31770433705601	188123944270685	446124271166151	371133617967677	333292683587969	255618861000457	256214613699604	283403208094851	306812020174323	397861040154362	407954032584889
O00151	8	7	542,14	0,0125951848606772	2.61541	TCam-2 +C63 48h	ARID1A +/+	PDZ and LIM domain protein 1 OS=Homo sapiens OX=9606 GN=PDLIM1 PE=1 SV=4	233540089063932	143784941151177	267596622060906	238347316386622	301937018405473	17934388626995	197642691643223	881740936196017	73883963564984	346421321029944	227334166256986	481137691512017	381009586046715	324093574088694	247476398610138	218946468268043	298534292424231	374548342095429	2150789003247	380738348580431
Q9NV96	2	2	104,84	0,879996129311837	2.61173	ARID1A -/-	TCam-2 +C63 24h	Cell cycle control protein 50A OS=Homo sapiens OX=9606 GN=TMEM30A PE=1 SV=1	210460070474245	165152231644789	175794101934266	163116337706883	655905586190503	186771185842217	208256214930617	453907040710363	186661301882258	235464024965635	26250269361633	299814144675344	234227056976708	175432291564517	625899104588105	323738229697603	234823197937372	329510942054405	19973801194265	248940153494543
Q8WXI9	2	2	67,99	0,647424324282127	2.61029	TCam-2 +C63 48h	ARID1A +/+	Transcriptional repressor p66-beta OS=Homo sapiens OX=9606 GN=GATAD2B PE=1 SV=1	13888920665948	652908122678477	120660795190103	109717281389682	101649050356408	527714624940278	111403622182407	467995690456267	673589144434155	622526218973653	758099473418659	824438982629997	104290853956468	16758779873784	898532576566992	114781079008135	664326666241548	706712693146621	976923763909304	417548451418487
Q9BTX1	2	2	130,39	0,988348116722989	2.60704	ARID1A +/+	TCam-2 +C63 24h	Nucleoporin NDC1 OS=Homo sapiens OX=9606 GN=NDC1 PE=1 SV=2	78921877482203	650587465808177	109540676587797	79598325760624	783352214578821	713069954014513	922578596472308	739032409103449	920314679497215	140444490553836	959983156886813	999369111129564	877683381162583	963198121797645	5618673001472	719807420659018	690861771140117	760548778814996	133644550884911	794060647964607
Q9BSD7	3	2	279,35	0,0032667116321532	2.59719	TCam-2 +C63 48h	ARID1A -/-	Cancer-related nucleoside-triphosphatase OS=Homo sapiens OX=9606 GN=NTPCR PE=1 SV=1	552120189964593	274694726797276	862876137626277	16491082008855	145502956927069	284035278212666	501535230652981	395695856645109	351016998938971	79883306632025	634066978777939	144806339772961	983254434520648	150619176009808	133432878514928	441505690639099	955686187423327	875212561875651	599438427705428	144330819343627
Q9Y2W6	4	4	302,29	1.76258e+09	2.59688	ARID1A -/-	TCam-2 +C63 24h	Tudor and KH domain-containing protein OS=Homo sapiens OX=9606 GN=TDRKH PE=1 SV=2	159108906698952	206864815458329	154864552418572	258438662644123	106965547586215	185778866130376	166440802929748	233226039288165	304813211479684	212719579038606	960587124688169	13262556652135	12427574405882	365214390365742	441334969390926	193740401282332	124827889237186	84936925885511	104878206828435	320435706779122
Q13442	2	2	169,1	0,0843772449977724	2.59237	TCam-2 +C63 24h	ARID1A -/-	28 kDa heat- and acid-stable phosphoprotein OS=Homo sapiens OX=9606 GN=PDAP1 PE=1 SV=1	585239608017065	282203208427811	803074239367038	583310426909074	723634110308943	368609947400458	629637648861438	666780630706974	508723177275332	127798281083207	449702969578551	354938245534149	595190201032773	251848386597914	447150684412789	903548943044025	110237630651095	758731974830633	647263586995424	418187068422205
P28907	7	7	241,7	0,000723912563910467	2.58634	ARID1A -/-	TCam-2 +C63 24h	ADP-ribosyl cyclase/cyclic ADP-ribose hydrolase 1 OS=Homo sapiens OX=9606 GN=CD38 PE=1 SV=2	934271622650896	842505169017885	103878614136651	74873163752516	128261373964405	830730974017993	122430419811572	109214886380494	120924310143551	843314158265084	103481532358769	667696513363225	668071436177556	816891406162836	519540636762688	949278468429781	895159782155328	103067328999457	791991321306145	873176631921023
Q07812	2	2	164,06	0,0909318937752907	2.58488	ARID1A -/-	TCam-2 +C63 24h	Apoptosis regulator BAX OS=Homo sapiens OX=9606 GN=BAX PE=1 SV=1	812944747023584	648722687141696	114294694428876	137757914622004	15791009668569	144831064132984	845029890620121	120951911109023	122300982878255	809863984343872	592488965475415	143833480612421	149500240883674	190151502069402	104039999308741	860191150388696	133555471659361	13248484164395	144240303302699	829041636858986
P22570	14	14	607,05	7.33206e+08	2.57712	TCam-2 +C63 48h	TCam-2 +C63 24h	NADPH:adrenodoxin oxidoreductase, mitochondrial OS=Homo sapiens OX=9606 GN=FDXR PE=1 SV=3	144120450589601	733540909999116	152279140435175	126022764291709	215455233009469	78782622731686	142398147924397	667199402548521	955085520101236	584685205870186	776307064660954	622155252697584	102216723886982	15630628361661	107116061417658	109891975784725	886112135786667	977990515364898	115076789260903	346833704777029
O60271	2	2	77,85	0,551374854875025	2.56987	TCam-2 +C63 24h	ARID1A +/+	C-Jun-amino-terminal kinase-interacting protein 4 OS=Homo sapiens OX=9606 GN=SPAG9 PE=1 SV=4	427632845358037	405630281209142	442032288879441	19923669956165	454620824469569	427837012903263	228220223395908	178117063578745	783126091516385	39205236475685	267249298215507	239911418453833	230667043588097	207883108149526	0,208073725972263	362513212652967	37642249807927	343505900076193	350039531405897	664302503220458
P13647	2	2	110,91	0,218043780134628	2.56521	TCam-2 +C63 48h	TCam-2 +C63 24h	Keratin, type II cytoskeletal 5 OS=Homo sapiens OX=9606 GN=KRT5 PE=1 SV=3	116828965933549	143915654022531	112943164641941	131647652295636	105882358420486	825410603180889	842021165731476	494523425186862	85615969444463	122079194234484	845279563957799	667492368948719	730467212590757	10077034077414	154214522012008	894213472934085	133251022561762	707515405113144	697469752883125	401991017674458
Q9GZR7	6	6	342,08	0,00578119210556638	2.56271	ARID1A -/-	TCam-2 +C63 24h	ATP-dependent RNA helicase DDX24 OS=Homo sapiens OX=9606 GN=DDX24 PE=1 SV=1	124557192648243	971524004057151	102339102966141	144263168244907	11200195515669	117028920327904	102634407469682	112485617199093	169251425656155	125024344944381	698519371596491	774876828007318	909073726976362	110364027247439	111562144021113	726521031357457	907852102138709	677378632006206	888435788007748	927206190175267
A3KN83	2	2	94,95	0,166956522918026	2.55981	TCam-2 +C63 48h	ARID1A -/-	Protein strawberry notch homolog 1 OS=Homo sapiens OX=9606 GN=SBNO1 PE=1 SV=1	620623249417726	380380751752412	747722140267504	61160220871195	994756701555179	704848701440715	878429633561738	812579642831285	868478860161443	632792698607983	552476182466797	514634283645184	586822083049744	781399000052605	419553513037346	6680586465883	61348462942018	733971447820305	770153564762249	565279808934798
P06744	7	7	625,07	0,00813223705475674	2.55887	TCam-2 +C63 48h	ARID1A -/-	Glucose-6-phosphate isomerase OS=Homo sapiens OX=9606 GN=GPI PE=1 SV=4	197733853413894	212018114603324	236581436292586	217870047447224	204422680837273	128811604763778	292917534865229	234184206989141	133023694224661	282726849779524	20052159384787	163509907169352	16644618801835	241623678240183	180065802438189	293012376141485	211808727794109	217120003826671	184866913958675	120927014010843
Q86YS7	4	4	251,28	0,00116434965540513	2.54492	ARID1A -/-	TCam-2 +C63 24h	C2 domain-containing protein 5 OS=Homo sapiens OX=9606 GN=C2CD5 PE=1 SV=1	582869391523765	897492998008042	873876954188335	100378394245697	107792023139232	710929912863927	9321922183617	724286391076876	786459332104207	764723916972516	724826489223582	709934642863882	759215047898054	139256607615083	636960141877589	968680626812485	803695856398214	775553568170893	890015849661905	438531939617908
O15258	2	2	88,43	0,0594875833296343	2.5339	ARID1A +/+	ARID1A -/-	Protein RER1 OS=Homo sapiens OX=9606 GN=RER1 PE=1 SV=1	601202737869141	560561702730188	550657170734131	593531152594555	517259064415032	271799330965617	513603982011119	331668900232932	994888419718945	575214071927695	488772522170854	368448258403615	454749714957969	78793694489834	458885818575273	694707854817006	473106817813803	403686129658357	686536378393682	321679544154498
O15347	2	2	70,35	0,0616729710962606	2.53351	TCam-2 +C63 24h	ARID1A -/-	High mobility group protein B3 OS=Homo sapiens OX=9606 GN=HMGB3 PE=1 SV=4	576542322255897	331068512435183	611208378124447	415018535437677	443628374187256	392299779182595	501470983566446	410317999632471	126686990682746	41101677147509	464354098221142	319610806981313	56251342317557	579127648276117	610731564186325	619820846044833	365270797047469	491661648313422	375810082654057	123568022839303
Q8NEY8	2	2	62,17	0,00737254221349137	2.5317	ARID1A -/-	TCam-2 +C63 24h	Periphilin-1 OS=Homo sapiens OX=9606 GN=PPHLN1 PE=1 SV=2	307382836786309	19091140743508	3737847894283	429288838545761	376901975238712	31464044366886	26742242118011	269732035918398	529232009883114	32099885020971	37411671133999	321875342263999	271111201577878	350877736607518	376185156735098	388481634837772	387124078247361	335925796478095	296427112676064	156096437484985
Q6PJT7	2	2	88,85	0,131229821852846	2.52933	ARID1A -/-	ARID1A +/+	Zinc finger CCCH domain-containing protein 14 OS=Homo sapiens OX=9606 GN=ZC3H14 PE=1 SV=1	788149425068875	640675792507798	852789408356935	906380818482129	879387676504527	828839072492001	83270057405932	839823968887132	950818017665877	974496969485635	735347234245402	904352087000935	890056502411552	103528757777065	82383839139643	840048543341074	706116571582129	694666074195727	741736418059996	862524335264401
Q9P0M9	2	2	47,87	0,0760708678909574	2.5286	ARID1A -/-	TCam-2 +C63 24h	39S ribosomal protein L27, mitochondrial OS=Homo sapiens OX=9606 GN=MRPL27 PE=1 SV=1	141736042625878	990395369157784	124340490380995	105090383104698	141632885639396	774328142733937	123982568624656	519936305806512	602856313925925	128086243293692	886790381232063	470858851804584	753752088586176	122908202376953	920959890494926	954152826102592	858305348429239	868893245054232	102494475310739	362948729097382
Q9UHR4	2	2	85,57	0,0393312644366454	2.52072	ARID1A +/+	ARID1A -/-	Brain-specific angiogenesis inhibitor 1-associated protein 2-like protein 1 OS=Homo sapiens OX=9606 GN=BAIAP2L1 PE=1 SV=2	38690327143914	158837690999186	37969327586321	387932095256714	485859441410052	713861832905945	339873235081458	451136746324286	824712214356754	295588684911773	375977909916469	323405730341552	461456249217113	569853801777675	405979038711791	265893792985006	227646668768235	2625630678846	336905718599229	353327063227642
P52789	16	15	1100,49	3.70553e+08	2.51773	TCam-2 +C63 24h	ARID1A -/-	Hexokinase-2 OS=Homo sapiens OX=9606 GN=HK2 PE=1 SV=2	903915611738667	514047121671482	112524094270736	115828517297628	145551305086306	173996603806602	120514131025145	735395486288444	187160123740171	124227912482269	144745524291331	140476941523035	19282720856865	202543543836759	623432060652496	143257752494884	148405582348951	164647079143004	193808216830578	124899605600666
O00170	2	2	115,96	0,18610831190937	2.51738	ARID1A -/-	ARID1A +/+	AH receptor-interacting protein OS=Homo sapiens OX=9606 GN=AIP PE=1 SV=2	387710700369801	36924245882222	444288117815269	952732189812207	535173049729842	489968027911908	447947813553722	657493645790384	911468833896665	798462209478995	528886777972564	752536655199212	668900979290329	763379944569962	705396890023769	406680579566206	449938664286495	504289896921603	452486396022442	505577590067205
Q96L73	2	2	56,72	0,00640577563800759	2.49664	ARID1A -/-	TCam-2 +C63 48h	Histone-lysine N-methyltransferase, H3 lysine-36 and H4 lysine-20 specific OS=Homo sapiens OX=9606 GN=NSD1 PE=1 SV=1	100194563601108	792542641302647	886559985652419	576936145852352	264014134567793	570940751245962	586174126827764	387938721234236	108456351141047	766324709246428	720051417759382	685788039258439	764432374179931	852320246762761	337814663652372	606144866939803	669434910540581	614893091703092	334648628827363	650509647739934
P08758	7	7	460,68	0,0860265176101377	2.49576	TCam-2 +C63 48h	ARID1A +/+	Annexin A5 OS=Homo sapiens OX=9606 GN=ANXA5 PE=1 SV=2	324528396685577	59984411268086	518454198982921	474972411939325	328465759497275	939820930707258	380748823917532	40881899954385	678666161551456	507673953305595	415562093098146	320605630368023	345286157027125	509448602146458	323038037617965	82302805784555	611609302768054	513521850973797	436822886510916	950541501501483
Q9UIG0	3	3	140,03	0,0003314637523959	2.49338	ARID1A -/-	TCam-2 +C63 24h	Tyrosine-protein kinase BAZ1B OS=Homo sapiens OX=9606 GN=BAZ1B PE=1 SV=2	461121499860461	418256435962964	426165386367002	367734943341915	108915961907862	437476439533182	537385133548626	380703682666658	332246238453111	813439160185959	382242590815361	279817624374494	285060522347173	304249348610733	121784972903222	48465664894308	436221385729652	480503886847451	374277157316285	28886439835027
Q8IXI1	6	6	264,88	0,000302547102836725	2.4931	ARID1A -/-	TCam-2 +C63 24h	Mitochondrial Rho GTPase 2 OS=Homo sapiens OX=9606 GN=RHOT2 PE=1 SV=2	247508371774755	206478888973195	225073693458702	939677122621979	98053947758793	649238023383795	602782138350982	117905254069373	650072174104353	263640059535494	587122911327568	447951226728217	790109317445896	879978701098783	142935105305551	675625225003046	594636652252369	25228190462899	212368231901498	871460865795792
Q8IUE6	3	3	249,68	0,108070134246349	2.48657	TCam-2 +C63 48h	ARID1A +/+	Histone H2A type 2-B OS=Homo sapiens OX=9606 GN=HIST2H2AB PE=1 SV=3	185726003044637	134554126959717	182031794251638	126521046450281	174642384778615	189399654532076	144483158577937	138283452466121	129775230795469	165475998226495	124344686147038	99427277676009	16085177083406	153789395707498	133195638323983	135406294267077	163544553232528	166686725733526	178879108826084	18503353007341
Q92688	2	2	109,22	0,222268997181876	2.48512	TCam-2 +C63 48h	ARID1A +/+	Acidic leucine-rich nuclear phosphoprotein 32 family member B OS=Homo sapiens OX=9606 GN=ANP32B PE=1 SV=1	882597671874583	219202600743582	982082784023688	982239105594735	989318865900659	108509747488416	102944816289837	564654793554634	862977177423367	479251666110621	676740810668383	625241567781485	684331971738529	973681491701718	491820033995841	755264527807649	633972268325111	702273217982798	748012184412266	532526302588944
Q15758	2	2	149,67	0,00722401470237588	2.48172	ARID1A -/-	TCam-2 +C63 24h	Neutral amino acid transporter B(0) OS=Homo sapiens OX=9606 GN=SLC1A5 PE=1 SV=2	4649651730367	577697784033315	514238439379436	617683594764263	45994983224435	235015117378055	332986720199301	323849355211973	30927624532988	407000017199601	426084077705198	365424060891749	436814346816076	688160211458316	55286540375794	556282986672362	567768458449199	332257971843187	327979438644908	194237352173083
Q15118	2	2	112,62	0,00288962499733536	2.48134	TCam-2 +C63 24h	ARID1A +/+	[Pyruvate dehydrogenase (acetyl-transferring)] kinase isozyme 1, mitochondrial OS=Homo sapiens OX=9606 GN=PDK1 PE=1 SV=1	141715332706132	115879052407193	148779575853535	928144629718004	930061217282187	111132747710747	837591875301812	128690206773601	460476056497857	181734084791759	862083765601945	949061723335457	117930429134942	88519593531599	116315631819989	911706439236211	114179506627938	119628581844278	133904431403198	627009503134261
Q9BZE9	2	2	95,92	0,00253462260736892	2.47481	TCam-2 +C63 24h	ARID1A -/-	Tether containing UBX domain for GLUT4 OS=Homo sapiens OX=9606 GN=ASPSCR1 PE=1 SV=1	113612418582907	883323444764931	110746787030193	799361277442662	378596306095291	160792290593823	135845504715757	944212910443069	587801814754648	101655046630412	100101367224838	530408467518153	560866036341567	838928959676677	283949685103149	104129133296296	780719097351733	87837625736229	772285878817631	547520903428312
Q9BQE3	4	4	295,02	0,0350448366821304	2.47353	ARID1A +/+	ARID1A -/-	Tubulin alpha-1C chain OS=Homo sapiens OX=9606 GN=TUBA1C PE=1 SV=1	126348522894661	122370766741718	204945346370636	154920021225667	241555293308238	156761434153024	142923277002272	142607704666508	831771623139526	696999336186074	752449738578152	142694508789856	233993385631343	305985552827573	169328385173877	979698563564563	160418957562032	180805327945089	198045226103114	670278135530937
P50579	5	5	207,77	0,00746436335628953	2.47212	TCam-2 +C63 24h	TCam-2 +C63 48h	Methionine aminopeptidase 2 OS=Homo sapiens OX=9606 GN=METAP2 PE=1 SV=1	976381016278823	324866992299904	125602923352374	120021904422209	981728864569624	819159620160086	133562106170021	780477672300524	793976531721257	813602785014189	103688109882186	588874189742455	935986794835578	142260294710729	835692646209466	146051649281147	870214334619315	843792181844843	100845693485375	438727063123666
P35580	44	44	2846,23	7.55319e+08	2.47208	TCam-2 +C63 24h	ARID1A -/-	Myosin-10 OS=Homo sapiens OX=9606 GN=MYH10 PE=1 SV=3	459566173168291	284601970883695	554489682718792	538154848663772	312433189935267	636035342119676	427156092306732	39782450754013	192166440640372	463148039530768	328037841557608	837520949863186	733091439290037	103832720415102	120475294593678	322636790628507	486910651791029	480624789491718	501829119463339	200234385345075
Q9NQX7	3	3	199,31	0,000531954993318262	2.47047	ARID1A +/+	TCam-2 +C63 24h	Integral membrane protein 2C OS=Homo sapiens OX=9606 GN=ITM2C PE=1 SV=1	251272803234729	109794205479514	271961371066317	352077645989625	243930377849429	238651135060406	39711584267498	330127524754589	131567910264347	175988286147244	335704583056772	375674529097751	3041363351103	35800255575444	207268901222241	298575897815636	336824503350283	296347418604139	468118823976751	841940602526838
P02533	7	7	420,98	1.94131e+09	2.46797	TCam-2 +C63 48h	ARID1A +/+	Keratin, type I cytoskeletal 14 OS=Homo sapiens OX=9606 GN=KRT14 PE=1 SV=4	248411861209776	137063320371254	453878110056215	466791085649252	492046926604613	517831046598924	297065312479738	564394442262954	267545958954993	501992027356389	255515980904248	499436460422571	564711924472082	592488212818062	565604327307347	184108213982629	36372211227896	424236726606829	462544117409027	382213917368463
P01893	3	3	151,63	0,00102708195232804	2.4619	ARID1A -/-	TCam-2 +C63 24h	Putative HLA class I histocompatibility antigen, alpha chain H OS=Homo sapiens OX=9606 GN=HLA-H PE=5 SV=3	100058343189108	965639825323157	176550048384499	25534893324433	137838927815248	143995971178616	108180971669246	136582449033623	579611355039707	141124366321247	730977343721453	251990994009065	166793018111671	33526140124438	239704100141112	864265061937538	165054861128461	150130807414117	166987228290502	905192464841063
Q99808	4	4	158,44	0,283176058625834	2.45145	ARID1A -/-	TCam-2 +C63 24h	Equilibrative nucleoside transporter 1 OS=Homo sapiens OX=9606 GN=SLC29A1 PE=1 SV=3	197009393800701	862771505910903	222866666017692	191648090377565	202535455275783	177879038756841	121398228625897	127417742757965	152399839057624	15675744712073	166843207943711	137838081426505	192595860193448	212896200295448	175399824036108	251452089307339	24291105105996	216970313481838	289155470294365	137486369549291
P30793	2	2	137,54	0,170237936746182	2.44505	TCam-2 +C63 24h	ARID1A -/-	GTP cyclohydrolase 1 OS=Homo sapiens OX=9606 GN=GCH1 PE=1 SV=1	257622316367934	167660817759146	152399675295495	201054617555461	191075649372184	133148155538401	139528947023517	187855057274162	165242728689199	142414226270878	189014822832135	817313647279631	102164896937637	152683528683735	210306251489735	202597108009165	156186639958032	126035185710238	217498861008104	127364040969492
O94953	2	2	89,92	0,000559523771791692	2.44464	TCam-2 +C63 24h	ARID1A -/-	Lysine-specific demethylase 4B OS=Homo sapiens OX=9606 GN=KDM4B PE=1 SV=4	478570217020547	138747576324348	91447709256247	500889030473533	109982118668737	13340618214109	117575328844516	65006785228453	557025417844207	254701012498471	255655358405917	258423972224688	22199192529914	266675332219271	782523677122114	400651665055328	16932070711295	125341848497492	134161571847101	183338124965546
Q12955	5	5	260,54	0,00464638915146565	2.44433	ARID1A +/+	ARID1A -/-	Ankyrin-3 OS=Homo sapiens OX=9606 GN=ANK3 PE=1 SV=3	13954733299207	836051376887124	152146069436476	320012117128523	415076708485047	336197451344664	393079656261814	42564616857863	765252418730059	485318292420561	21887574431873	384648102044592	23604403832381	347791936859561	198810229136016	269071056123525	32407948606756	321860978212548	277580937700103	612150453866475
Q7Z4Q2	3	3	130,63	0,00886861052401688	2.44376	TCam-2 +C63 48h	ARID1A -/-	HEAT repeat-containing protein 3 OS=Homo sapiens OX=9606 GN=HEATR3 PE=1 SV=2	437017276830615	326180786784927	405412176447077	400756385897947	552709095365628	404526964500109	461641065171282	421505438446961	376954577492827	416512013717222	345038143838772	322720139765077	327322696393952	368651951761002	383428049084494	530808345318641	508990356345609	477249251837349	556675803496264	418590391555496
O14773	5	5	322,25	0,000328050210884556	2.44284	ARID1A -/-	TCam-2 +C63 24h	Tripeptidyl-peptidase 1 OS=Homo sapiens OX=9606 GN=TPP1 PE=1 SV=2	492781128421099	136213644230699	598831632992049	434752610522669	892106782764094	188273450580506	965423383280358	147895866528699	201435966546181	123076120312175	587239158940237	550131087795138	575683751405586	569290974048538	388636731733113	573621936562633	528464754855626	889604866032393	109737516082646	944274393263459
Q9NZL9	4	4	185,32	0,00215317843612373	2.43957	TCam-2 +C63 48h	ARID1A +/+	Methionine adenosyltransferase 2 subunit beta OS=Homo sapiens OX=9606 GN=MAT2B PE=1 SV=1	22649957297012	161053412354691	304608797370846	399750000588546	447823937254059	395413266168399	236378091008945	258157908003446	376619259553492	22855689989481	199475236472838	452560087399365	39150700559556	633226957523653	345963807477255	205563241742106	259647150326187	251502177554417	360436078490906	274572743639198
Q6IAA8	3	3	120,85	0,530295638917339	2.43037	ARID1A -/-	TCam-2 +C63 24h	Ragulator complex protein LAMTOR1 OS=Homo sapiens OX=9606 GN=LAMTOR1 PE=1 SV=2	136599487715096	175057104335479	272288771712446	377026239424273	120287919972456	277392663306258	234431040921475	315903530214074	220817112011909	268097739650727	170292615196373	356851624465461	293580481303272	407417663065232	988470557912517	21386466014038	220485870719183	276202967541653	373923323439009	167683682407549
Q7Z3D6	3	3	104,1	0,000139765933154457	2.42975	ARID1A -/-	TCam-2 +C63 48h	D-glutamate cyclase, mitochondrial OS=Homo sapiens OX=9606 GN=DGLUCY PE=1 SV=2	763992973683154	331300305093767	781975409437052	603009710247208	802275258365931	120893489892776	3866264627639	771513564527385	877687186148395	496303309004478	879931176362733	196685932231042	114909527566452	905843515998971	169610218426769	78402847097773	176540687128624	894517251295652	117632972312008	353726759642643
P40121	2	2	80,01	0,117492131549946	2.42645	ARID1A -/-	ARID1A +/+	Macrophage-capping protein OS=Homo sapiens OX=9606 GN=CAPG PE=1 SV=2	214416140956859	206778418298673	153631731968326	263274168855231	11028189630689	157659029808883	188763011464107	149568314874717	718898558699468	168904143508184	166710249723769	125681513341743	11299901511051	256046842248463	901782962382989	220816256988709	175240258840969	144346915231303	342679904638421	626992482842667
Q15942	4	3	213,42	0,0362018428923808	2.42029	TCam-2 +C63 24h	ARID1A -/-	Zyxin OS=Homo sapiens OX=9606 GN=ZYX PE=1 SV=1	196039621269201	441561889783573	366625677018204	516822641920562	403912147496528	265217801890233	291812700005262	328351830474667	390748873150489	368792469670892	29696694722693	344824170982971	406568722360233	783120466399676	330451516123328	395728863985608	323235851705892	391145540292003	227543618122073	227342595557006
Q12765	3	2	154,67	0,46475772847636	2.41745	ARID1A -/-	ARID1A +/+	Secernin-1 OS=Homo sapiens OX=9606 GN=SCRN1 PE=1 SV=2	142676958349116	570268505722389	171629767536182	268925239405989	366381708583236	336524544807353	160177900167801	17415938264379	784092553711336	362740194571025	245322791395877	452386948216273	260875546991215	366569509279548	182748800255304	164203826080573	192039809626201	254250362092875	199725521811667	476569937545464
P14854	3	3	127,59	0,0140356263015575	2.4158	ARID1A -/-	TCam-2 +C63 48h	Cytochrome c oxidase subunit 6B1 OS=Homo sapiens OX=9606 GN=COX6B1 PE=1 SV=2	228879981274889	167250161542398	264514683427606	27874497130607	230620938051771	165381765586081	218838288397709	213859680107544	308166323320244	215351880646585	249897861343443	141327398683702	215505783882923	261810733036958	217978886672151	287789541960953	200480458146978	20143835477968	210732054745163	185201293941432
Q9H3U1	2	2	111,79	0,884624949244415	2.41213	ARID1A -/-	TCam-2 +C63 48h	Protein unc-45 homolog A OS=Homo sapiens OX=9606 GN=UNC45A PE=1 SV=1	193602171271014	892243076287582	194844850033139	184928323488535	258906908599393	104724584525575	156588230796704	222761661301795	835199707829552	201349864162976	155980669378014	101340103349524	146937210406383	184728248961449	129003247086835	198921755447315	16010535430681	148724401502866	219968108139933	109218535319026
P18858	5	5	156,14	0,00407525166690426	2.40917	TCam-2 +C63 48h	ARID1A -/-	DNA ligase 1 OS=Homo sapiens OX=9606 GN=LIG1 PE=1 SV=1	133413765702701	103680517300295	116422288457308	928695032822254	181576990549989	128165665365753	105788751224832	991609356869582	489124916989512	117559293459162	997000177332253	814983198047698	913075644583972	110165370910328	770066774601908	113147941450019	102292188471309	110597354621236	115350563169605	811923247019655
Q13423	16	16	708,95	0,00250577502874894	2.40744	ARID1A -/-	TCam-2 +C63 24h	NAD(P) transhydrogenase, mitochondrial OS=Homo sapiens OX=9606 GN=NNT PE=1 SV=3	724913102370547	504182406289078	569945214612771	101126028731573	470119891409758	571828237431877	528704479835097	602537111142584	188081225868939	488784678906347	644614603755682	821279131980039	658512287438755	871352161176113	213652922506245	719511710576093	666221352895954	545324334997276	513384294181375	180665996601513
Q5JTH9	10	10	540,93	0,00686805206611707	2.40731	ARID1A -/-	TCam-2 +C63 24h	RRP12-like protein OS=Homo sapiens OX=9606 GN=RRP12 PE=1 SV=2	296256068289171	187931175926431	319159542799535	244936144631482	174416585513064	212422417262665	359768970902646	216148792803373	114077034459601	282002967121049	251962310134083	234816855487688	242138756858669	357951429255685	125264980082873	31164187486037	248174082341028	279657850919622	272127074132766	760166351683823
Q9NX02	5	5	187,58	0,0494518640410586	2.39644	ARID1A -/-	TCam-2 +C63 24h	NACHT, LRR and PYD domains-containing protein 2 OS=Homo sapiens OX=9606 GN=NLRP2 PE=1 SV=1	808321063297194	743021043141528	744442499422011	671826932356035	208418802553238	417457712705567	637937437679364	786280539186176	15413368219474	976316368340969	841838915717058	458947681457801	521437471289582	451132223871878	497325903215415	8434653558829	809245827533906	667076191239828	593725562993901	218899820891247
Q9UKV5	3	3	86,31	0,189294638948047	2.396	ARID1A +/+	TCam-2 +C63 24h	E3 ubiquitin-protein ligase AMFR OS=Homo sapiens OX=9606 GN=AMFR PE=1 SV=2	706617757217307	280599041394204	976121849163605	106018905715559	647844565353562	26470933051128	792865317491802	433541081423332	157428441006386	354911351471933	843208129216474	390578612064493	559756233753816	582745162566407	632419370736616	104355855293252	50065872784311	614948873604998	287709117154849	445746427959542
Q99627	3	2	161,78	0,0336916945479137	2.39357	TCam-2 +C63 24h	ARID1A -/-	COP9 signalosome complex subunit 8 OS=Homo sapiens OX=9606 GN=COPS8 PE=1 SV=1	918058516614364	634178658191631	712358670553659	654635792943104	811954509518945	100541071666405	45601718933927	542942223073614	850768637038158	529159331764886	483101654664102	45034547572261	542504646507744	660824794889814	605948852696031	551613607049416	547871717666422	417987042543302	425544812778941	416008111464969
Q9NZ08	3	3	167,31	0,076872301910951	2.39278	ARID1A -/-	TCam-2 +C63 24h	Endoplasmic reticulum aminopeptidase 1 OS=Homo sapiens OX=9606 GN=ERAP1 PE=1 SV=3	130113177610192	641373756666192	919835956432465	982753585952833	169459597245984	163672388139465	114647303848553	103312738304772	404470197749904	104313240343688	108489534047853	78783994059466	795330800213886	904089879614981	184686420202788	120874563274362	987470799964756	898690041054723	927046507845185	124722104775173
P31689	9	9	285,77	0,0062221118763538	2.38724	ARID1A +/+	ARID1A -/-	DnaJ homolog subfamily A member 1 OS=Homo sapiens OX=9606 GN=DNAJA1 PE=1 SV=2	189554817193453	247169734569054	178119615505994	181432486802485	16733170553813	178171229835464	159854740898168	143824435596825	686091951018428	214240908193546	154713245237148	129787789999656	158344839875571	185000683148304	102266206794082	176831496462764	148348911135905	120565841653979	120266211494776	724879234807695
Q13033	2	2	88,18	0,47290761511886	2.38661	ARID1A -/-	TCam-2 +C63 48h	Striatin-3 OS=Homo sapiens OX=9606 GN=STRN3 PE=1 SV=3	185969636900347	719115297080665	218860631554934	173904561161384	20472593953977	135276861340587	25509171886193	720909418678364	200608063600609	135961708891447	13015011742368	176620290803975	148731077756405	195268799835735	479919487662888	130397474507049	122287372975934	134154579316794	135158828603656	142526678719499
Q9H2E6	7	7	432,05	3.5603e+09	2.38584	ARID1A -/-	TCam-2 +C63 48h	Semaphorin-6A OS=Homo sapiens OX=9606 GN=SEMA6A PE=1 SV=2	176020324921451	125689919021702	222534849206193	156278979134569	193722761961339	156821985942763	129869970719795	104142980977559	116661275208005	153470335948076	141524491306572	231004946873067	185256331314633	179206969338104	170664734470447	813360533862322	183304652533277	151774213711649	129652895801924	141539982623126
Q7Z5L9	3	3	235,89	0,00270789753822342	2.38397	TCam-2 +C63 24h	ARID1A -/-	Interferon regulatory factor 2-binding protein 2 OS=Homo sapiens OX=9606 GN=IRF2BP2 PE=1 SV=2	13498517905166	840286592468895	112331266838024	180105681429802	27920934703313	277560189756055	138226271818211	14195376629891	126471989109513	191654619692515	121641808637645	286129659816524	167907827827362	174823447238797	14560058300365	922708212454734	12599960233752	157447120742737	102460572466084	125580203598202
O15228	4	4	161,47	0,0510837117722583	2.36627	ARID1A +/+	TCam-2 +C63 24h	Dihydroxyacetone phosphate acyltransferase OS=Homo sapiens OX=9606 GN=GNPAT PE=1 SV=1	120860609583213	355937008223299	113194751588103	133246691642168	198574650225129	542199306251751	13178369017135	179894541865848	548553130404375	992266618190273	10806297220647	236821073880176	185396440987642	357802160658043	120647101046354	905812127303138	120348730927207	143576969734857	225405976821093	300689288735369
P47985	8	8	456,94	0,000352017079390698	2.36588	ARID1A +/+	TCam-2 +C63 48h	Cytochrome b-c1 complex subunit Rieske, mitochondrial OS=Homo sapiens OX=9606 GN=UQCRFS1 PE=1 SV=2	496636246902098	739355840798232	597057437654023	495179980813327	442746273095522	34074108770511	603574976392039	400307122733175	125141918203664	767938740155126	376575060988545	266513058841791	34952358318584	375758814347735	372843509348714	47026493682872	511044141774335	388210540051829	340538772294129	72574814869421
Q3SY69	2	2	79,92	0,104244661859937	2.36555	TCam-2 +C63 48h	TCam-2 +C63 24h	Mitochondrial 10-formyltetrahydrofolate dehydrogenase OS=Homo sapiens OX=9606 GN=ALDH1L2 PE=1 SV=2	6846477832486	823152532226802	627652063177089	520906163044977	547454694145887	111642554927716	650569979414984	596456958775348	690287207207756	82405131713863	583229855342489	624427185614968	535916828400754	456399601939033	585807013790511	71270375652151	81227190972615	817478279197785	720639129614872	636681368396815
P12277	5	5	423,27	0,213521519710699	2.36413	TCam-2 +C63 24h	ARID1A -/-	Creatine kinase B-type OS=Homo sapiens OX=9606 GN=CKB PE=1 SV=1	445719528478309	250607046929634	481227938991052	472800612005315	445919922710522	470936013223774	418371309291111	220007808549705	965660583702664	281152089270774	258390799267675	244111828711719	346657851672848	529631398598548	399026535464995	33930775567296	348658234049071	25231450470691	252212524396188	690866488302209
P11310	4	2	240,77	0,896638196646453	2.36032	ARID1A -/-	TCam-2 +C63 24h	Medium-chain specific acyl-CoA dehydrogenase, mitochondrial OS=Homo sapiens OX=9606 GN=ACADM PE=1 SV=1	509454418671669	470445261226563	539102882638979	519483588695406	468564867558977	291648303252288	49434043418077	534492020351075	377234217879422	435892188906424	420126815550607	370704320940064	407368355885893	454522934165424	475829408339431	511438789822683	459920599152996	380017910618847	529909364163045	306372134317955
Q8IY81	9	9	550,05	0,000151137803966916	2.35746	ARID1A -/-	TCam-2 +C63 24h	pre-rRNA 2'-O-ribose RNA methyltransferase FTSJ3 OS=Homo sapiens OX=9606 GN=FTSJ3 PE=1 SV=2	136108334995352	100275778487885	119602034380859	10220415773843	60890829728535	165124944536016	187013472654889	135816151621481	980533809739095	214787147065023	122246501373888	810990890402511	116817609923513	158925913376245	439385204814899	164793723576681	151473564610419	155847225871192	117607846986668	130550036058994
P33897	2	2	106,12	0,362639500326344	2.35542	ARID1A -/-	ARID1A +/+	ATP-binding cassette sub-family D member 1 OS=Homo sapiens OX=9606 GN=ABCD1 PE=1 SV=2	237148282602246	275962093163509	310060083846164	299774477843483	349634557673567	143321135736874	202086202218636	305946920220587	162990505827538	191714400927794	151744608866048	26842857983731	216003712177427	320266452460457	285310444838838	38438537583612	370720685163132	344786133976769	394380758982881	163454539242069
P48735	5	5	243,05	0,00994433719448662	2.35337	ARID1A -/-	TCam-2 +C63 24h	Isocitrate dehydrogenase [NADP], mitochondrial OS=Homo sapiens OX=9606 GN=IDH2 PE=1 SV=2	87068329128889	289885496200132	974526151920611	438495030852619	532403498107719	55421817209892	548363048127008	211690519521247	482580717720065	328349992252714	130379034373607	150107953396187	129843048566845	163005974185786	834636472656705	714520084455384	6913051098225	813074326119295	98346805663404	12651892059424
P04083	7	7	299,42	0,0393796823029861	2.35334	TCam-2 +C63 24h	ARID1A +/+	Annexin A1 OS=Homo sapiens OX=9606 GN=ANXA1 PE=1 SV=2	200505488668749	341511990559391	286842252905245	492765160099192	275358177610368	187244275600031	149684432878121	274535531225639	392469554290644	438039192910852	297786675486575	441263484966672	35856785805272	303747655747684	562263740992397	339174870663581	489342806461116	277801467569517	296675385771767	458350408791882
P63151	2	2	69,73	0,0752498543609381	2.35224	TCam-2 +C63 24h	ARID1A -/-	Serine/threonine-protein phosphatase 2A 55 kDa regulatory subunit B alpha isoform OS=Homo sapiens OX=9606 GN=PPP2R2A PE=1 SV=1	905707865316911	809098514694948	823682202494713	529327068200851	108766133438204	609723696876303	912218842241774	599337826211929	711280751377268	112211322588084	52017592335005	536810071801783	54969322460733	676990403157454	605995276156993	798786115770624	925527300433435	668901076141761	61173598403209	460813509021204
P13051	3	3	117,34	0,00135728739936114	2.35197	ARID1A -/-	TCam-2 +C63 24h	Uracil-DNA glycosylase OS=Homo sapiens OX=9606 GN=UNG PE=1 SV=2	663908783599693	573165948305414	911309649704051	128490620822102	127481120612386	592583758451862	740997804060341	65428977301171	774963608648499	129798885842738	695699919490147	137622508058472	105255514474751	127548302705346	863761551816823	82037865575057	794170927044781	109726137945568	646701146453043	68722027416534
Q16666	3	3	119,69	0,0234958678978193	2.34098	TCam-2 +C63 48h	ARID1A -/-	Gamma-interferon-inducible protein 16 OS=Homo sapiens OX=9606 GN=IFI16 PE=1 SV=3	580929133369004	485904726515575	672893912748611	597326291597102	469821691918419	331420537597251	507123159759504	465168014894449	226809124988132	526869597066492	287762730431572	324040814442298	383189470015155	434667180182442	335970083341747	408223384432454	408722340769717	428615072904209	422211762942178	375437560526993
Q96P70	2	2	199,29	0,614432073478828	2.33753	TCam-2 +C63 48h	ARID1A -/-	Importin-9 OS=Homo sapiens OX=9606 GN=IPO9 PE=1 SV=3	541512163188852	48293749858512	550112756770974	737167978037346	689254797619826	182405206535914	444180816865754	461679622732606	396560180185531	595280360195581	376569549110648	683539832484656	790943006319563	892620036571338	74782139266816	464392747633017	541589221180245	533570419433129	468067912860701	293086549479482
P23634	2	2	53,46	0,0778635570360242	2.33546	TCam-2 +C63 48h	ARID1A -/-	Plasma membrane calcium-transporting ATPase 4 OS=Homo sapiens OX=9606 GN=ATP2B4 PE=1 SV=2	316006291500047	115429564578074	325272837288808	31841170977894	460016298984558	213941570199114	443440473419241	210833952901095	267826529317513	233610431838098	259550072734943	230055991101884	273221979684187	523390278466696	217718112646095	322501100193303	196570264908978	248177158038883	319703855650504	129579208307487
Q6NYC1	2	2	150,49	0,00213627275029937	2.31673	TCam-2 +C63 24h	ARID1A -/-	Bifunctional arginine demethylase and lysyl-hydroxylase JMJD6 OS=Homo sapiens OX=9606 GN=JMJD6 PE=1 SV=1	277716266063362	295171716335722	434823798491662	545300988485808	622471815160774	187267291775693	346067020760892	398934705554067	334584439468316	91571232252908	362762257947255	653000859161137	546826843176614	462563344182802	780307332861671	550543694930248	946267392120594	623322415844245	636646410694895	56432294317554
O15121	3	3	107,18	0,12425972555979	2.31474	TCam-2 +C63 48h	ARID1A -/-	Sphingolipid delta(4)-desaturase DES1 OS=Homo sapiens OX=9606 GN=DEGS1 PE=1 SV=1	48267966916142	36964710757867	634631733752515	761668293446929	85037894395685	174878532694051	548924873031155	324161735103908	207314697594331	544531860452767	436654487750749	81913810704444	890189683317842	973051333583218	554245164684308	383984021635156	470477830935286	552652515522653	527685523575157	315563545488846
P63128	2	2	140,3	0,00600581196484873	2.31171	ARID1A -/-	ARID1A +/+	Endogenous retrovirus group K member 9 Pol protein OS=Homo sapiens OX=9606 GN=ERVK-9 PE=3 SV=3	44703400247268	396245212068592	333746517636136	443396877476709	112986882276444	311968144217136	299782168496647	349523675452075	395688812181331	620645183920004	337157926312481	356577527488083	283106791398508	298802610078909	352839326169678	36826565338345	347254288053427	333879479699367	136218852709908	315778979877816
P08133	27	27	1564,29	0,0053248516371609	2.3041	TCam-2 +C63 48h	ARID1A +/+	Annexin A6 OS=Homo sapiens OX=9606 GN=ANXA6 PE=1 SV=3	846210244755507	475330579781032	715989487367137	627153462245374	602577909513904	137553056555511	906047985512161	619152495930473	900862567995954	101940692514284	589868959018114	486117152715951	536453757325975	612349919755027	191491923286321	576708121676277	551500759568241	644704650519401	595790642277707	319632671780578
Q96HY7	12	12	584,79	0,00641450638062524	2.29926	ARID1A -/-	TCam-2 +C63 24h	Probable 2-oxoglutarate dehydrogenase E1 component DHKTD1, mitochondrial OS=Homo sapiens OX=9606 GN=DHTKD1 PE=1 SV=2	300999757958951	400090563654198	325862693732986	272815358687873	20115021920948	14870287988442	127800322447271	9404218158288	363889549573084	319233542803086	214067254563905	15926684505193	187857943351259	219805055487714	284924507601425	228328821021543	250533220157572	206438468938876	117655545021159	257018791895691
Q96RU2	5	5	242,59	0,0585881756791169	2.29702	ARID1A -/-	ARID1A +/+	Ubiquitin carboxyl-terminal hydrolase 28 OS=Homo sapiens OX=9606 GN=USP28 PE=1 SV=1	353671342902075	233526590727534	219798610164255	227358211797894	701984114853657	429306129977971	220708422923597	186047069955446	146738397555779	260662263018935	20981633484503	187016353836204	169670136513176	158127612860768	817501950389364	214746041696113	319456745912031	179153700145331	116803463941271	244211957631322
Q15654	2	2	60,81	0,0132750135564799	2.28824	TCam-2 +C63 24h	ARID1A -/-	Thyroid receptor-interacting protein 6 OS=Homo sapiens OX=9606 GN=TRIP6 PE=1 SV=3	299756596695252	30256638260871	357020915641568	503176669797652	338631758369099	603380829553738	28995128879828	278767629536741	356058682545362	496717161789072	403057265936528	727067637049871	452709627519062	554948438771275	449850457025849	249264634537625	33772785771033	28809039208374	252378838094964	701600372978827
A0AV96	3	3	89,25	0,0592878492553949	2.2812	ARID1A -/-	TCam-2 +C63 24h	RNA-binding protein 47 OS=Homo sapiens OX=9606 GN=RBM47 PE=1 SV=2	485107158993191	352113759021118	517281994540265	370095457052635	571211098545814	245250877257171	384139426775767	893174217016441	238823693213084	440446625998655	266238060307516	227652615738045	300169336858594	473395119919731	296558608805594	224260317803353	16930225723251	166203247386886	191614844377343	109374002015512
Q92547	3	3	126,36	0,0559106175189237	2.27969	ARID1A +/+	ARID1A -/-	DNA topoisomerase 2-binding protein 1 OS=Homo sapiens OX=9606 GN=TOPBP1 PE=1 SV=3	484343169591922	497380848302002	41609597160117	414004745773446	370438345876727	268991109335641	474330089979741	457782649503139	123505429744792	354947811753684	341274232638106	20847967762508	305942584358477	365258215851857	3219235161446	351040110527899	336607521603599	242499515290637	274657330684034	948433852611552
O75147	5	5	249,29	0,0379107452225673	2.27623	ARID1A +/+	ARID1A -/-	Obscurin-like protein 1 OS=Homo sapiens OX=9606 GN=OBSL1 PE=1 SV=4	528409802295952	982196179421373	537788715522544	920954736543972	860954171052151	266043903617412	561185244087828	288913555943593	196118195493671	123955888304353	446838182385415	262233404722445	347607663429723	432125436870187	661654808824155	786184654016116	678324713221572	652654703946528	498810078409233	102099447773725
Q96J02	2	2	61,55	0,0752365158381457	2.27381	ARID1A +/+	TCam-2 +C63 48h	E3 ubiquitin-protein ligase Itchy homolog OS=Homo sapiens OX=9606 GN=ITCH PE=1 SV=2	510488379091483	195212189206374	445568822996228	3920814064409	49741802131456	525661729562723	502769024371835	401299027097803	152955795783022	316537193845807	287012171775553	190146721337514	314422513880026	421752033454607	821738437366147	355677666824394	352731976153261	287207992828027	449405587575494	217018153332349
O75487	3	3	251,24	0,000719475068390985	2.27218	ARID1A +/+	ARID1A -/-	Glypican-4 OS=Homo sapiens OX=9606 GN=GPC4 PE=1 SV=4	532398960482113	364289868793398	705641851596457	427986711346351	158393463249583	727454622645343	684321223108937	536692869222454	717958533732876	674534045565611	718700556263096	837079660608165	786341988746081	640773320839555	720116549006365	703409776784883	479178581978356	62914599392313	551373298208123	236986655397061
P43490	3	3	133,42	0,0175258782830211	2.25928	TCam-2 +C63 48h	ARID1A +/+	Nicotinamide phosphoribosyltransferase OS=Homo sapiens OX=9606 GN=NAMPT PE=1 SV=1	396697454555119	218953479194814	386909288049986	289608495022495	380313221406567	445025446725299	608610255176442	375717933472299	40335464425921	572150188847781	338914926868225	252154027082036	301064955788406	388071417232771	243033213522508	429049535570649	324563920612254	368589382696432	434014500465933	245070956622264
Q96FX7	3	3	259,46	0,0189465090261036	2.25751	TCam-2 +C63 48h	ARID1A -/-	tRNA (adenine(58)-N(1))-methyltransferase catalytic subunit TRMT61A OS=Homo sapiens OX=9606 GN=TRMT61A PE=1 SV=1	292554973457764	194035069025981	350195212756466	500304078264253	494791591056167	29758191026088	39137978957845	345329154146587	141803441473685	355288609165405	22249503313204	552282084241392	476892020216125	507298319033232	316376486896863	283665180855846	353303739408195	380880086523152	364363975177478	335249325509768
P04040	5	5	211,19	0,00309307416048199	2.25453	ARID1A -/-	TCam-2 +C63 24h	Catalase OS=Homo sapiens OX=9606 GN=CAT PE=1 SV=3	690467337875985	603851063562436	765777344022118	628050346772173	407768732478825	299582452218363	624959404667835	275799512222442	209099389407108	555938998050842	419932254287492	312658704881248	520846857124853	546421085106755	717216686554425	667425406898546	493466453461033	526555353861519	236945665192021	828460864755593
Q8NCG7	3	2	141,35	0,208263816168385	2.25346	ARID1A +/+	TCam-2 +C63 24h	Sn1-specific diacylglycerol lipase beta OS=Homo sapiens OX=9606 GN=DAGLB PE=1 SV=2	290404151996478	250477727404253	29033502635231	467886417153085	307589358766605	158753630138896	266210605734322	249250921703954	105138962875496	402787731154306	222212470760057	453825009046215	447001321626205	500259906513106	394521243203271	241530475602973	40016327230138	353291357318467	406371222280571	254259341963986
Q9UBU8	2	2	100,18	0,0207488286879114	2.25002	ARID1A +/+	ARID1A -/-	Mortality factor 4-like protein 1 OS=Homo sapiens OX=9606 GN=MORF4L1 PE=1 SV=2	460308765313856	673492927791774	514901156690194	371285892357163	59374031250092	480116480462344	538925441738857	490140547139281	714284361600046	590922851360381	343262080638942	561389869834538	432277577084199	508389713362568	414131537599924	454120410112931	498103296378175	490390355742241	440660838793238	533096201472994
P49321	23	23	1789,01	0,000128044990191145	2.24845	TCam-2 +C63 48h	ARID1A -/-	Nuclear autoantigenic sperm protein OS=Homo sapiens OX=9606 GN=NASP PE=1 SV=2	421268207555246	358136326950624	368227234925301	263523126714999	316158029403196	109490914506212	39257698307065	233689116594467	162178991009017	35213502895425	342595143721357	210892822173586	284342495526485	298390715323967	408798550849865	478963547286723	430937463024162	420927153750638	564716315581066	38936407300927
P24752	8	8	550,91	0,0134256985706708	2.24331	ARID1A -/-	TCam-2 +C63 24h	Acetyl-CoA acetyltransferase, mitochondrial OS=Homo sapiens OX=9606 GN=ACAT1 PE=1 SV=1	344245830468674	331743642398725	902930964211817	119107636328439	145239908979257	316352284282857	708425506568714	667159433489639	223765481991887	61548675764103	363884720693956	13539182768025	114711782752523	165717889708456	702520441811526	491724696877848	708612509546058	793058532340341	807925637175994	199570016837765
Q9Y490	44	43	3262,11	0,00443529414203647	2.24173	TCam-2 +C63 24h	ARID1A -/-	Talin-1 OS=Homo sapiens OX=9606 GN=TLN1 PE=1 SV=3	509510625023214	24414077423971	439391623691481	475538337519565	397751194214881	621871966161976	371714953905636	389329552447046	76026006816192	462545852633201	438266167109948	408510368738205	48800860155769	396010354217894	528228723439716	584366549810797	591937850744222	32815066581092	442788081072773	389934144242499
P22033	3	3	150,28	0,184901610499837	2.23651	ARID1A -/-	TCam-2 +C63 24h	Methylmalonyl-CoA mutase, mitochondrial OS=Homo sapiens OX=9606 GN=MMUT PE=1 SV=4	181843424389125	875872920271156	254646203604142	15059541214963	339981509342058	137452011642638	160199775918095	120639610017811	26130708028179	223176127718896	133230165678776	204147678580405	200258679520841	239253934755197	842573295845284	141099128735332	232848204735044	243481747010266	144210572384534	274424238162766
P31937	2	2	120,65	0,00244021988334964	2.23442	ARID1A -/-	TCam-2 +C63 24h	3-hydroxyisobutyrate dehydrogenase, mitochondrial OS=Homo sapiens OX=9606 GN=HIBADH PE=1 SV=2	595292882617727	222923195941038	762727700183719	118747327836305	162843119417122	186279067745927	102162497707148	769132624198348	200198076058215	130508958488462	783592307537685	134034895847672	861828072961197	131269725431061	782590081895632	809787141520991	102121529040883	124774736866227	99287723116328	173776576856645
P61225	2	2	99,92	0,116350442340894	2.2281	ARID1A +/+	TCam-2 +C63 24h	Ras-related protein Rap-2b OS=Homo sapiens OX=9606 GN=RAP2B PE=1 SV=1	595366746325023	412280255981025	448459828471881	370545117799462	18818402398529	866035927305835	64158396683209	402752928590904	178920859298411	663299888725291	458177944312209	381295530756602	357014168095538	516490975246462	115681157554743	477325951630543	485749084263496	389168591283609	198237930484145	86206623370007
Q13620	2	2	42,54	0,698790890470784	2.22499	ARID1A +/+	TCam-2 +C63 24h	Cullin-4B OS=Homo sapiens OX=9606 GN=CUL4B PE=1 SV=4	254993243340939	213952669213858	301791528381216	423399301744487	389096650246395	575956051319717	110276702153415	209632931581121	146622019610234	447647122419537	481484325332283	765750915147728	668264663657814	639966220474101	494068245280311	354748145888652	637053796519381	478137070781494	577671491358489	923430298327906
O60287	2	2	43,17	0,05627179734823	2.2105	ARID1A +/+	ARID1A -/-	Nucleolar pre-ribosomal-associated protein 1 OS=Homo sapiens OX=9606 GN=URB1 PE=1 SV=4	168911897238534	123661923835586	142632146564052	132127789348642	215790856120245	301056937357388	175974112689172	217611620926798	499522847928048	147267398823774	152471627249645	945261220104758	955543692551048	131711774715988	555903296652185	206524343992901	15633392947965	133437891165675	171546033130965	199227238296434
O75923	8	7	522,03	0,00558200906060125	2.20635	ARID1A +/+	ARID1A -/-	Dysferlin OS=Homo sapiens OX=9606 GN=DYSF PE=1 SV=1	271922870927722	304591323515372	254391373368924	163198668236609	457216982090535	238849449082847	212718231504772	238692252423079	576001086926625	379836241698829	233081123584327	198632050472103	168151057112686	177371872525523	154712778548904	271936700922009	263338795234173	251224877183415	17391567048933	84763098365393
Q13561	4	4	283,18	0,0365798799542237	2.20396	TCam-2 +C63 24h	ARID1A -/-	Dynactin subunit 2 OS=Homo sapiens OX=9606 GN=DCTN2 PE=1 SV=4	669611454432573	388116248634127	646790621374683	483330697123403	455749112624247	12960959175491	795921507358792	677667274830976	103635376670378	422601583699948	471578448826141	3507046319412	417193065653959	668262903315027	205203106416416	501143094096247	449165277943358	533870605197535	629173207456163	644489453787766
Q8N5M1	2	2	48,08	0,145223685796656	2.1974	ARID1A +/+	ARID1A -/-	ATP synthase mitochondrial F1 complex assembly factor 2 OS=Homo sapiens OX=9606 GN=ATPAF2 PE=1 SV=1	436416796107084	366335879329779	429610035082837	448530485644363	569707673615466	489054856226933	754778537237187	429164146261167	461494025916757	499503904844886	412054506740235	30671153518505	352767868771607	422473977399718	242635267476788	51376625465516	372071599611063	481258998335828	549985849185334	43764730619138
Q08379	7	7	408,95	0,0483765464732879	2.19064	ARID1A -/-	TCam-2 +C63 24h	Golgin subfamily A member 2 OS=Homo sapiens OX=9606 GN=GOLGA2 PE=1 SV=3	463761294037405	593758076955171	430574424950269	220663875553953	649562851329607	20090778094013	548387667101137	81837405969984	449524343097865	389630735512912	217586267189446	226295753365959	269215108149237	301916596210329	242613769599238	492257806639325	335774022946414	235661394423535	137702921770745	123457317422988
Q9NR12	3	3	114,61	0,153800695154656	2.18716	TCam-2 +C63 24h	ARID1A -/-	PDZ and LIM domain protein 7 OS=Homo sapiens OX=9606 GN=PDLIM7 PE=1 SV=1	518043190542679	657460815262858	561646922273379	498282508627182	440607315685397	436575899904891	433288899713573	760752484369371	611345676540257	930839820370903	495595276070862	335088664661326	361157591347935	354775338761794	525817056753453	685787588560556	844250821069575	705579698421585	717401512940649	405186656842218
Q9BTT0	4	4	322,28	0,092182141996913	2.18577	TCam-2 +C63 48h	ARID1A -/-	Acidic leucine-rich nuclear phosphoprotein 32 family member E OS=Homo sapiens OX=9606 GN=ANP32E PE=1 SV=1	703326823715524	444343297015389	609965329853335	278214176550234	233409794081673	791053098735762	449454520943587	537433432681559	774753803985974	564865391654536	689398698781312	496113995743232	521812609163191	155992687103074	469353596152516	762369596348668	664088837350958	388688662258411	129872112325047	817050327460565
Q8NBI6	2	2	112,45	0,148509696523332	2.18513	ARID1A +/+	ARID1A -/-	Xyloside xylosyltransferase 1 OS=Homo sapiens OX=9606 GN=XXYLT1 PE=1 SV=1	127917908161473	719586865734606	10666297474276	640061846913625	584833726433686	109345083148099	111010164391357	645729803759432	524433959844002	698705987131151	752738168823769	432973988655387	667639150645762	775237083207961	407813639053402	102906059102946	726745766402359	658660244205037	949366128760234	355896647566975
Q13011	7	7	524,43	7.44432e+09	2.1848	ARID1A -/-	TCam-2 +C63 24h	Delta(3,5)-Delta(2,4)-dienoyl-CoA isomerase, mitochondrial OS=Homo sapiens OX=9606 GN=ECH1 PE=1 SV=2	487094447523295	291542885343805	593977573692176	329658229811188	640919999351997	448067376318787	461949826671131	402597361320549	296888212595853	600312741717227	284774602564033	303535425096176	35476911286001	625626374999926	14674420138494	324266659395304	269314230749301	603026630581579	641001019419983	134020166110542
P39060	23	22	1397,76	0,0022334734642393	2.18191	ARID1A +/+	ARID1A -/-	Collagen alpha-1(XVIII) chain OS=Homo sapiens OX=9606 GN=COL18A1 PE=1 SV=5	728152923687125	260820593905716	521161193118744	531863095992266	116445203148723	592145521023498	631079120306734	424470719092005	768276794669726	369933189361121	545931261632817	368123488704232	48253350756322	484239777608396	225386578712604	397447272438215	521504888166023	431881176341079	257602375954693	328569666850521
Q9H6W3	3	3	96,23	0,000316806217952048	2.1809	ARID1A -/-	TCam-2 +C63 24h	Ribosomal oxygenase 1 OS=Homo sapiens OX=9606 GN=RIOX1 PE=1 SV=2	756440141023618	317744055590806	922975706134253	658733383363191	111412657693946	950655999389659	124995459829881	755080791336844	814844543172577	83860854556728	613292305491366	520048420942651	678862320220043	89817589991704	392152467035545	728912978297627	568242406134056	721632806316979	909290529120374	414335751033119
P58107	81	79	6226,82	9.26128e+08	2.18016	TCam-2 +C63 24h	ARID1A -/-	Epiplakin OS=Homo sapiens OX=9606 GN=EPPK1 PE=1 SV=3	5295675911512	243803042347149	672379684271959	48036027982404	638575361553522	736912353293012	759299947964529	792452045361523	567398605339645	710806557570799	513247876001396	398653052613021	456288714029335	737141259207373	358792965894318	581863839500157	634970010295572	668439936035144	834283389751	60230215379092
P39687	5	5	247,36	0,0461584833199088	2.18006	TCam-2 +C63 48h	ARID1A -/-	Acidic leucine-rich nuclear phosphoprotein 32 family member A OS=Homo sapiens OX=9606 GN=ANP32A PE=1 SV=1	482895060899	495469526788842	954241682986662	283109068317824	127055546906232	912438608068884	967641422857679	66286455814551	178310503792698	382893503910824	378924626070275	44360633007973	352084638035582	62366359040704	234457212034539	649141304338233	583270953656404	819320375965887	832465798574749	110913635787369
Q2T9J0	5	5	290,89	0,578648460390283	2.17738	ARID1A -/-	TCam-2 +C63 24h	Peroxisomal leader peptide-processing protease OS=Homo sapiens OX=9606 GN=TYSND1 PE=1 SV=3	390383842389451	174752698031833	320047188594782	324403982537653	34741588643597	303383705740324	36070388487085	177669387964061	36337709202875	210832804484425	2576702716502	211997121435689	290038299541142	393785633824049	166654234129263	302347752933308	177565762501037	244310513525156	23724776304762	10914488641695
Q8TDD1	4	4	234,45	0,0229042601642623	2.17463	ARID1A -/-	TCam-2 +C63 48h	ATP-dependent RNA helicase DDX54 OS=Homo sapiens OX=9606 GN=DDX54 PE=1 SV=2	145027707260442	113020590138194	146751621069991	903302588797903	105098962127269	107322826551731	10623727137138	104984301083223	10347665645194	144881301216914	884936756304459	524683319109033	744401543881711	741445713221867	997641055175145	134876853418092	147238820696643	851791298383608	791251996914242	737654872258314
Q5T4S7	9	9	289,14	0,0373868368929237	2.17444	TCam-2 +C63 24h	ARID1A +/+	E3 ubiquitin-protein ligase UBR4 OS=Homo sapiens OX=9606 GN=UBR4 PE=1 SV=1	272456539461289	325260238323511	332754011459014	380884004575435	120304545226954	125073969250664	190496725543453	20525783770869	152536064987287	291453612978046	267941639956934	399034722456534	375547016688275	30674279155085	289050086847274	289197752044873	366621152094113	314299896813868	225559762360548	109944750609236
Q8NCN5	7	7	298,36	0,00348557841355213	2.17247	ARID1A -/-	TCam-2 +C63 24h	Pyruvate dehydrogenase phosphatase regulatory subunit, mitochondrial OS=Homo sapiens OX=9606 GN=PDPR PE=1 SV=2	418577430878423	384889626579057	661494067055185	922674977323425	643323534646876	308569073108082	51128641263379	518600723364998	325893714272281	240446620371591	273010506041051	74102496837849	381887954605876	594365391980714	443036858370158	367889242106433	643782867072627	593663954767874	416005177881193	479016298104843
P27694	7	7	498,9	0,000180711386762455	2.17116	TCam-2 +C63 48h	ARID1A -/-	Replication protein A 70 kDa DNA-binding subunit OS=Homo sapiens OX=9606 GN=RPA1 PE=1 SV=2	288217052933451	326416480128127	380982963420978	312789193839888	106790798846738	218543177993294	368299097495086	317898450677925	165301537107436	371812381873484	418892354270038	284619272211531	337535600480403	37230082676485	220076511194983	379950483784566	318031853461452	224965213615021	241104902959015	263338973832048
P15586	5	4	193,61	0,00124367070101583	2.1687	ARID1A -/-	TCam-2 +C63 24h	N-acetylglucosamine-6-sulfatase OS=Homo sapiens OX=9606 GN=GNS PE=1 SV=3	324095122210421	153362473765813	543507844658566	729179828826905	80457862638259	617786927938184	49721250278394	492205704332755	121999323223048	963968994955046	495012057124284	129130649114901	913799345423429	116968686019255	551102259589219	380468273137895	613414941448429	597947979312872	479146139577419	817946193693015
Q96PU8	3	2	154,55	0,0877237871663809	2.16868	ARID1A -/-	ARID1A +/+	Protein quaking OS=Homo sapiens OX=9606 GN=QKI PE=1 SV=1	354475722102745	351845644399754	280756287218146	218910592341151	20090283088308	607956924674241	40096359239402	923167557835179	87821165281944	387685845512467	371068040182582	230896951361128	137279815153654	180307513475807	184825317125766	34576787461639	524437003387896	260132845009237	32797273599095	686206038150996
Q9Y2X9	5	5	278,99	0,512861009714328	2.16779	ARID1A +/+	ARID1A -/-	Zinc finger protein 281 OS=Homo sapiens OX=9606 GN=ZNF281 PE=1 SV=1	430021216731569	45032783480431	355977678676281	405963396685962	399134442157543	473963450379393	335548639231298	405278035549386	828149407289086	431045212285386	45493218782084	421211549882083	436406132423287	497619470375119	882738311187245	792518934261192	579028128374656	394538277940079	456537232995528	782699972472704
P14174	2	2	82,45	0,0262812236586599	2.16636	ARID1A -/-	ARID1A +/+	Macrophage migration inhibitory factor OS=Homo sapiens OX=9606 GN=MIF PE=1 SV=4	433506261422175	737159218236293	136776190057487	101740103305889	71121902096103	23670866300363	219638411404081	229108351089401	142740427657068	161557979578032	345694627637355	16143250640611	191338894203339	17702536794257	129645587644401	225975404337004	161331002939779	326233822867913	250632307159854	20849916328441
Q9UBP6	2	2	145,74	0,150014472865644	2.16613	TCam-2 +C63 48h	ARID1A -/-	tRNA (guanine-N(7)-)-methyltransferase OS=Homo sapiens OX=9606 GN=METTL1 PE=1 SV=1	204565368839194	180175573147481	150347471920848	171928431675602	384114086013956	18090902675581	102665030665512	153127425511435	222357054454458	207373189558465	105185925299703	185137280395011	158827650063813	107201011440905	802842569389754	125177927155701	126228143333512	171226353648536	50935873504494	694693873834494
Q92797	4	4	209,63	0,363287086880046	2.15979	ARID1A -/-	TCam-2 +C63 24h	Symplekin OS=Homo sapiens OX=9606 GN=SYMPK PE=1 SV=2	241631379478403	169423591550597	360807761732975	314302173568061	347241137597822	268592976505082	337496463698593	334405359222603	107197031109203	206463981282631	241451477958594	466639138600709	384918720708822	411350850968839	145656517804795	24977817488874	312397121321023	389341072744672	392802797190296	335026241314491
Q13438	3	3	98,48	0,392148854936945	2.15885	ARID1A -/-	TCam-2 +C63 24h	Protein OS-9 OS=Homo sapiens OX=9606 GN=OS9 PE=1 SV=1	146745112371415	734533845635122	143649101546152	910109778186712	187178286886355	870641027784676	159611774624634	853865072158525	722586125502142	10779949070105	942572506928916	998071569995166	971417592312676	148774838101346	814725090369507	973155454189989	830110628386681	980543813121517	113850019062554	811030352027189
Q15404	4	4	266,81	0,237191160781426	2.15699	TCam-2 +C63 24h	ARID1A -/-	Ras suppressor protein 1 OS=Homo sapiens OX=9606 GN=RSU1 PE=1 SV=3	542338985953993	399381031376322	560061859483097	457095330065539	675850735832178	371951286320999	612402704388947	493551367970056	393885468276251	508188785352228	437291908270972	344116641383954	395323104335368	518248906905119	331219194890441	514971801664551	493741369315691	581252455175144	620285696048456	380226320652811
Q9BQ67	5	5	415,79	0,0136171252133165	2.15488	ARID1A +/+	ARID1A -/-	Glutamate-rich WD repeat-containing protein 1 OS=Homo sapiens OX=9606 GN=GRWD1 PE=1 SV=1	104418606615581	265894931459359	731701045885201	352932928337979	46123644684489	237331696988153	79074172709024	425756630555275	349887877226202	6723666373332	108805955075798	226245559210806	16916703270929	723762585224303	12188422113609	750166441563799	808606141042117	116097608414163	825778576182939	80788646432959
Q9NW13	3	3	84,33	0,358603713217396	2.15429	ARID1A -/-	TCam-2 +C63 24h	RNA-binding protein 28 OS=Homo sapiens OX=9606 GN=RBM28 PE=1 SV=3	1459150884924	707939706852931	126854877927574	523503947554994	182475952923318	828368230982904	777357115564499	846740603428776	551305297548382	711410924286903	713097618890627	880602314204418	870306576066663	662245065080526	274065365041171	550516182201547	807218134725577	748058265406253	106256902327978	100651410700012
P0CG39	2	2	43,28	0,572745885914594	2.15084	ARID1A +/+	TCam-2 +C63 48h	POTE ankyrin domain family member J OS=Homo sapiens OX=9606 GN=POTEJ PE=3 SV=1	367818350774604	974985775772679	475890357743409	229244690475774	117918058548204	157705732220365	713974470550587	82049471774037	228704009004021	12482898380931	692927084633007	474452561244011	753202006181524	516284104541384	863305476371842	720907830896211	83105642187524	677098219684728	106422258749962	348486303198071
Q7Z739	3	3	137,38	0,0215951997494034	2.1501	ARID1A +/+	ARID1A -/-	YTH domain-containing family protein 3 OS=Homo sapiens OX=9606 GN=YTHDF3 PE=1 SV=1	169191472651282	232417266430734	190241297258361	189512180218285	168316775868932	733398306906856	830842065231435	742058171669628	371156174559576	145823743842366	181516634896436	175773826914853	184509491446581	159724992105174	353521902202008	160450146642846	165426227241665	189062165813223	147135508133293	771009584203717
P46940	34	31	2112,62	0,000585572677535673	2.14752	TCam-2 +C63 24h	ARID1A -/-	Ras GTPase-activating-like protein IQGAP1 OS=Homo sapiens OX=9606 GN=IQGAP1 PE=1 SV=1	243377631887237	211494845046262	262868912754097	281198905517181	429127455139483	107425016656049	101427660914471	193470070199648	308504913003578	306736837271001	168819621930927	298979119661949	303492590830144	10985771239308	581611097005356	129322940704185	228797511647151	255746362470105	110764706360694	885690971066328
Q9P0U4	2	2	93,41	0,0565479967161621	2.14439	ARID1A -/-	TCam-2 +C63 24h	CXXC-type zinc finger protein 1 OS=Homo sapiens OX=9606 GN=CXXC1 PE=1 SV=2	582496030290642	308350965021383	381781164669127	380183532039073	920448488258606	330150198558944	751203567019277	941179452523343	168248139370495	662659711569099	38612727373015	445235581109022	465445682517839	430411694236162	316329373430509	417692499584817	403195098885708	423757412129268	500465263815448	574869461640962
Q5VYK3	4	4	142,92	0,149340875559682	2.14121	TCam-2 +C63 24h	ARID1A -/-	Proteasome adapter and scaffold protein ECM29 OS=Homo sapiens OX=9606 GN=ECPAS PE=1 SV=2	839855440349899	549978820352171	616084056741381	57274609436197	443392950806987	41595005427613	544447654667223	100028985285502	30978010916644	760576298300105	102033845758636	15181853878874	107493394036326	172472820285775	372177627838024	387581035116887	952819048951718	108581237511755	751468527544463	128588515463952
P02788	3	3	98,77	0,000795861409066401	2.13914	TCam-2 +C63 48h	ARID1A +/+	Lactotransferrin OS=Homo sapiens OX=9606 GN=LTF PE=1 SV=6	144105629846865	181124530494083	153628917659778	12282449309455	597233602972265	289267380273349	793727774661848	893000690533382	101747796832601	546138321959806	666013786965661	736211169792936	755923681502764	446824659530388	534546662401002	113321575296539	107503442905934	833314881655098	683048702857952	393086717968882
Q86YN1	2	2	122,84	0,321899758898228	2.13534	ARID1A +/+	ARID1A -/-	Dolichyldiphosphatase 1 OS=Homo sapiens OX=9606 GN=DOLPP1 PE=2 SV=1	350794705052673	594997480419559	59212037861121	76362939177856	503441731037152	22639333847503	211447268891845	300750712569946	691213411521305	693909795333048	667796546709035	175956286259237	769842977058634	973363309750275	910714404453188	488572912684007	118083921101817	104772195350996	999847465754904	196648248789576
Q5T653	2	2	135,39	0,391986926697142	2.13458	TCam-2 +C63 24h	TCam-2 +C63 48h	39S ribosomal protein L2, mitochondrial OS=Homo sapiens OX=9606 GN=MRPL2 PE=1 SV=2	636547251807162	664227605451855	431713639449997	427446931514345	299379019385953	89879054822872	3380558122897	141537145639189	257545034207552	865790788121644	562188461715666	125676839548267	894954444754067	573285057516752	351993001414741	291043912653012	789360041099678	795251588705238	427653320038311	621492083612363
Q01860	5	5	351,61	0,0301724287401355	2.1294	ARID1A +/+	TCam-2 +C63 24h	POU domain, class 5, transcription factor 1 OS=Homo sapiens OX=9606 GN=POU5F1 PE=1 SV=1	202287556978568	145990492820551	185119464043275	170873851994185	200548717297608	201669051801903	287652858330312	351006624546264	169894527168664	182110235444713	147655607515512	148038059818033	159531819312195	132989835859414	941737650780673	201986082412277	21430447385235	172207445021009	253390340868263	156981116776424
P00558	25	24	1973,89	0,00317617821169003	2.1279	TCam-2 +C63 48h	ARID1A +/+	Phosphoglycerate kinase 1 OS=Homo sapiens OX=9606 GN=PGK1 PE=1 SV=3	38962230373414	278647509308472	106149119319248	332446379478504	614171777143522	348708828061725	505249777651529	346299213800065	405222665954979	44490206139048	462010166689422	318130933938196	426547125099628	26466066580979	177604291143805	398051835125829	391314019518174	63454856838607	887216833346214	136143053430096
Q8NBU5	2	2	199,03	0,180506409871594	2.12683	ARID1A +/+	ARID1A -/-	ATPase family AAA domain-containing protein 1 OS=Homo sapiens OX=9606 GN=ATAD1 PE=1 SV=1	619434034994237	705599187007629	101977793872431	760145763813998	20206021737743	140163399342349	630262595777904	905522862909671	299084497998755	661713756712421	498459995972593	583124154170924	125938872386957	160370749879067	107787337515583	1098667339833	103847511201897	739421748798568	952614872053732	241193859208303
Q9UBR2	4	4	204,65	0,00401434488458363	2.12601	ARID1A -/-	TCam-2 +C63 24h	Cathepsin Z OS=Homo sapiens OX=9606 GN=CTSZ PE=1 SV=1	161685735530283	128633885449441	179706785424171	102693759510221	150331762619037	663530735623865	112945991795245	225420610396223	109131515470859	24257710721682	769515670281708	46101134572395	599317397549454	39706305527767	180763926271208	118066006079296	130246297108073	130637170117008	11799387595184	386366250725201
Q96SY0	3	3	92,44	0,300829419942545	2.12127	TCam-2 +C63 48h	TCam-2 +C63 24h	Integrator complex subunit 14 OS=Homo sapiens OX=9606 GN=INTS14 PE=1 SV=2	108744586400102	102358693810567	162689997920851	149712925449518	15676845066967	581867771576529	103452652544833	763366790585112	194302524541631	129519373961807	110351731406761	22530635036024	135912266014238	194190084178167	102568226491042	64829557153876	131707803888159	142015278729413	13864552871383	923898038026745
P82650	10	10	461,89	0,0100090868813006	2.1191	ARID1A +/+	TCam-2 +C63 48h	28S ribosomal protein S22, mitochondrial OS=Homo sapiens OX=9606 GN=MRPS22 PE=1 SV=1	834548223667691	655197117423144	121428964561953	110640914571725	153286482618802	862367776098463	134441581047263	106298885431373	1356963149894	86462630448781	105023274431131	223371490974108	129238347411877	106562967983226	8943057523188	99006332698232	14235617673866	160351226826194	138979591961702	180454659245094
P37198	4	4	207,8	0,259693120876301	2.11718	ARID1A +/+	ARID1A -/-	Nuclear pore glycoprotein p62 OS=Homo sapiens OX=9606 GN=NUP62 PE=1 SV=3	144193080413521	959201909351662	171033949041201	793858365165271	386334471758429	352399981649437	100329238274668	849537148861025	700541449684904	120447870030921	83813004362341	810120085103248	114278086157746	849815636737629	194834106368147	127202856618861	142568138677808	154719720945527	13031507962943	265943922559235
O00629	4	4	231,94	0,0288306802655698	2.1152	TCam-2 +C63 48h	ARID1A -/-	Importin subunit alpha-3 OS=Homo sapiens OX=9606 GN=KPNA4 PE=1 SV=1	218902165450116	209902111506466	297539794915552	423916726256642	289049750620205	338231589550264	189380589139307	221219454795747	248194953728567	407621840181278	204523982075985	46461645933985	297113312538208	423388139427821	583639435056313	439255005759034	467316391779442	452905594702775	220177176819028	496067641953377
Q9P287	4	4	155,39	0,0254571845329066	2.11317	TCam-2 +C63 24h	ARID1A -/-	BRCA2 and CDKN1A-interacting protein OS=Homo sapiens OX=9606 GN=BCCIP PE=1 SV=1	614773574698282	146545737007295	547436168977977	327998036896517	864970544460696	606796324537682	119355308494726	112999825232479	470581397153571	138670225992977	717459150265517	464578122889641	612184678571615	742784553813427	551587308813208	101982718323962	110669604222506	10938146927576	85330659537693	855811475850924
Q99798	21	21	1579,46	4.3799e+09	2.11211	ARID1A -/-	TCam-2 +C63 24h	Aconitate hydratase, mitochondrial OS=Homo sapiens OX=9606 GN=ACO2 PE=1 SV=2	404255474218948	548874842619255	253834288694294	14559017180746	9278115946397	160401025242019	223653479208989	335130555995007	136510407754644	102253383904866	223740443612882	850669092819225	177920996560064	159963775969446	346810757225058	294550764101622	270541673498462	113262235376071	283809247588201	175342916916683
Q92620	4	4	210,66	0,00266281848411587	2.10101	TCam-2 +C63 48h	ARID1A -/-	Pre-mRNA-splicing factor ATP-dependent RNA helicase PRP16 OS=Homo sapiens OX=9606 GN=DHX38 PE=1 SV=2	899712826614544	101948609117346	621604106134099	48655294087344	322341502814515	680544763644969	501689985549943	111468781478159	311707782134664	196121170853007	359757780039744	96241762345284	250279227177661	316587572934826	207407173072561	936636785394412	706000002734127	645212676690005	840068018822692	183971417718
Q9H1K1	2	2	52,79	0,808650967617014	2.09998	TCam-2 +C63 48h	TCam-2 +C63 24h	Iron-sulfur cluster assembly enzyme ISCU, mitochondrial OS=Homo sapiens OX=9606 GN=ISCU PE=1 SV=2	222451981200151	797277864038406	205289350131559	59701046131589	604229077225475	413064675429019	800845500440163	562374211551873	111813391938872	468521431412475	86338358917275	241621157260416	738073290862838	680637965722791	349936603791054	205436123341713	302547145780527	771954472033966	510015596438419	0
Q8IUF8	4	3	127,61	0,117609584286323	2.09973	ARID1A +/+	ARID1A -/-	Ribosomal oxygenase 2 OS=Homo sapiens OX=9606 GN=RIOX2 PE=1 SV=1	924410437533819	431343239432065	576449300150564	657835868117412	897520460966114	462819411085397	401041694036367	487454973884701	556414561702902	290922955318987	662008685296254	124690264722882	907061189815984	114625537944874	113144874045043	797660651769158	117071001675195	864875278306265	917380060484538	480747904690982
Q96T51	2	2	136,18	0,0527756744318651	2.09725	ARID1A +/+	ARID1A -/-	RUN and FYVE domain-containing protein 1 OS=Homo sapiens OX=9606 GN=RUFY1 PE=1 SV=2	152624152804702	16456495599519	136873316036076	791095256088638	103661032967421	48246169905057	833708221582695	53697854744693	640711939868422	100953079358402	742967565574858	405764715604811	100244056109912	547018790700497	182472124337922	86165904984322	100949631850457	113088657216535	710335393170365	122184216123301
Q6P087	2	2	100,62	0,495704073131952	2.09662	ARID1A -/-	TCam-2 +C63 24h	Mitochondrial mRNA pseudouridine synthase RPUSD3 OS=Homo sapiens OX=9606 GN=RPUSD3 PE=1 SV=3	924513326118265	932528419901622	153331317103932	108191162672707	807825082362779	175988577641744	471111801169099	554505693505703	506679211515708	879962689579181	745679472173394	782764452403881	860676611445357	124939982001567	551141596626991	883694044654948	972101754307087	677854163988906	692841984605286	209986708757932
O75131	4	4	178,43	0,00158252606133769	2.09521	TCam-2 +C63 48h	ARID1A -/-	Copine-3 OS=Homo sapiens OX=9606 GN=CPNE3 PE=1 SV=1	151717765607815	135572581269906	161662365227001	948134821315925	259075226983859	743822377218575	110575096727791	730928306753632	231494071788865	789496801391261	146047042273955	552903603703335	852894133921363	173335888157059	595844298678306	101645065274355	833681408527294	129362728374088	108050605396626	16134453559891
P68431	2	2	226,47	0,29815487573335	2.09492	ARID1A -/-	TCam-2 +C63 24h	Histone H3.1 OS=Homo sapiens OX=9606 GN=H3C1 PE=1 SV=2	964968928752644	345404289444974	437147253942309	426973092914968	265502888250515	326997818079868	217644640630269	279240292792192	272192179768242	519120982801873	439517042743724	423133955423325	267230262892611	386684314437709	252809406740125	385738996123675	484090873577705	176660536118835	452608149780199	459881450115987
Q92522	4	4	234,99	0,0190240299919995	2.09169	ARID1A -/-	TCam-2 +C63 24h	Histone H1x OS=Homo sapiens OX=9606 GN=H1FX PE=1 SV=1	528997335833052	706720630817504	667507148606938	642401049909967	541720522291304	666208762676759	486816848442166	242718757851587	393095222876075	249366397949171	317854325377472	114220148371391	58522365969041	725206067918963	14589715546039	802867826897127	605857346574636	267536259176632	301951581080046	533039152417169
Q14997	2	2	45,83	0,868327730437697	2.0886	TCam-2 +C63 24h	ARID1A -/-	Proteasome activator complex subunit 4 OS=Homo sapiens OX=9606 GN=PSME4 PE=1 SV=2	184644949946951	362991304298318	335859154255457	660615010530726	203709577090137	138387693017056	105468536820293	457574000503477	674929246511751	35288922910569	416896765111664	238136209544176	529466969855275	51088817921093	622941798593538	403593822423798	589319100071349	301859602549024	606073099842209	100394963920954
Q9NWW5	2	2	71,41	0,00578890796764409	2.08413	TCam-2 +C63 24h	ARID1A -/-	Ceroid-lipofuscinosis neuronal protein 6 OS=Homo sapiens OX=9606 GN=CLN6 PE=1 SV=1	154160840585655	15085195184504	126354773518166	718123312048125	129997497556493	773494333129237	869916235478679	122202242341644	62724870187106	144263904324709	100950084413395	606185954666256	995537493023234	779242835242223	970783343016038	112186368469021	16471429182053	14608013234071	15992641357893	478705676156488
Q96FV9	4	4	150,27	1.413e+08	2.08271	ARID1A -/-	TCam-2 +C63 24h	THO complex subunit 1 OS=Homo sapiens OX=9606 GN=THOC1 PE=1 SV=1	339306295902533	518829901765544	296418469138983	119184523396886	167569771706847	673678710463226	147325547480115	142982132960467	638176969444305	230533830350736	425556217609962	177950005213325	198819509394749	225871459766528	270014298390167	212217377294944	211229255430474	178350722597218	140782267704919	80717439929423
P14859	2	2	120,4	0,00826683523855309	2.08246	TCam-2 +C63 48h	ARID1A +/+	POU domain, class 2, transcription factor 1 OS=Homo sapiens OX=9606 GN=POU2F1 PE=1 SV=2	273770994375618	131247180033068	260905442944369	561682913188112	580904351669843	121622500625495	493888570263697	383201966954618	900016942293029	139492486886621	300949666023847	934517658645051	520595100637017	501922917344117	475156766770474	362737274799075	614397038397774	509221376175822	318146148537195	148602313386734
Q24JP5	4	4	141,59	0,278505474492052	2.0796	ARID1A +/+	TCam-2 +C63 24h	Transmembrane protein 132A OS=Homo sapiens OX=9606 GN=TMEM132A PE=1 SV=1	136253849129396	112374549612142	111749960609087	711237293679505	988056768646016	36556095138034	126215599960781	406581201858576	600472694789842	503927185121204	654236671976608	260092595891272	509265475309282	468858579362274	336156405359507	698506347418577	76819469059899	636694379839453	116170604137198	4012215447365
Q96SK2	2	2	170,01	0,0823189304134474	2.07802	ARID1A -/-	TCam-2 +C63 24h	Transmembrane protein 209 OS=Homo sapiens OX=9606 GN=TMEM209 PE=1 SV=2	86094030396245	493981491986648	664955168455769	512802043959112	218426232582602	517473592919088	500062163527361	117684351455117	243422192155993	108721435289939	64184957105258	467952373940276	712075418657336	676302327772816	159700629930905	548738627658171	622253961108552	446688888328714	358044171186903	448239753534398
P04264	26	25	1866,58	0,162933561649699	2.07756	TCam-2 +C63 48h	TCam-2 +C63 24h	Keratin, type II cytoskeletal 1 OS=Homo sapiens OX=9606 GN=KRT1 PE=1 SV=6	704276633044958	686156626348698	761386662575664	538190616040158	916880404761236	69613270731909	214106763893701	430929706828281	10965590690413	690932937818755	644893888940342	722199189397528	790760030207176	100251120384198	750278019863918	483411583944631	108857311140911	951097121343578	885621933931528	121235273081038
Q9UMS0	3	3	154,99	0,575245206726715	2.07607	ARID1A -/-	ARID1A +/+	NFU1 iron-sulfur cluster scaffold homolog, mitochondrial OS=Homo sapiens OX=9606 GN=NFU1 PE=1 SV=2	118902956499345	115192042320672	128245160869967	151004919575306	303816078444546	134724160549549	117336670593409	539766472506062	425052067515114	666144409340403	106605695782311	591561685642663	114900208458855	165554228076156	598395455236026	164220274041534	860536807304453	990428268874196	836902726825995	159132845010523
Q6Y7W6	2	2	75,04	0,215882590226655	2.0748	TCam-2 +C63 24h	ARID1A -/-	GRB10-interacting GYF protein 2 OS=Homo sapiens OX=9606 GN=GIGYF2 PE=1 SV=1	178643008333868	182019032833364	153298934439301	567378059935549	133724036763541	284089999621685	116320947222804	146966678149452	118450985534024	114879178558121	930109510972181	40827979351292	429275823169721	599597516359439	169456035904074	161400821100517	216362415873042	184189147105963	152108815959267	166215843263021
Q8TAE8	4	4	219,92	0,00234481815985932	2.06966	ARID1A -/-	TCam-2 +C63 24h	GroARID1A +/+h arrest and DNA damage-inducible proteins-interacting protein 1 OS=Homo sapiens OX=9606 GN=GADD45GIP1 PE=1 SV=1	153933059349445	290760851726372	118434996373469	114355513409388	121163974026374	588101094082194	844486411629895	62073552942496	166708092932502	151549997388298	999302836229698	764547724001959	105843437609641	810214297704401	100500870912332	146401954741803	749723937469683	102807397635428	894786028509097	243285393188768
Q9BQG0	11	11	410,25	0,0291741029004972	2.06785	ARID1A -/-	TCam-2 +C63 24h	Myb-binding protein 1A OS=Homo sapiens OX=9606 GN=MYBBP1A PE=1 SV=2	128426117957096	693424793037915	162166290483504	792328836616765	394821321970512	166518780030429	712611211308113	121613812149265	481501311129411	474341715259797	421685941361994	186356061233192	171022456441508	116554551804845	41745218105543	739776174084224	1702336828985	146939500442919	109839881973298	19071884456587
P04035	2	2	77,13	0,133431095850754	2.06438	TCam-2 +C63 48h	TCam-2 +C63 24h	3-hydroxy-3-methylglutaryl-coenzyme A reductase OS=Homo sapiens OX=9606 GN=HMGCR PE=1 SV=1	149953941761992	139403215286621	169075698186993	157051685352305	227503481418358	240346006411149	217416271104756	246517057420547	157442824804201	297790414385593	200762370515859	150054344908426	114786332840915	198582192191366	181199709126683	157113512426224	175912908261463	197692101441625	125453086752815	222539801051431
P61513	2	2	127,48	0,315628851599519	2.0641	TCam-2 +C63 24h	ARID1A -/-	60S ribosomal protein L37a OS=Homo sapiens OX=9606 GN=RPL37A PE=1 SV=2	120506251011676	13059831703374	134176875172592	700599010627358	824040136506565	232765657065748	95222440142213	760269018236674	543368192565886	608082048484543	646231425798293	76176285834952	768964143661327	467351898222521	905973128206752	976220710256636	822438050012589	837407923736043	768496539999916	531589714166049
Q6P4A8	8	7	412,38	0,0174533498640005	2.06302	ARID1A +/+	TCam-2 +C63 24h	Phospholipase B-like 1 OS=Homo sapiens OX=9606 GN=PLBD1 PE=1 SV=2	12915816909153	612063151244206	970198548960476	177294381345287	530579818912326	15672716849455	153448637290695	143545714538009	137011986954906	149285324089546	122575786115143	252574298072209	155012208307547	16958680628435	15323196661086	10563569506649	180083059909956	175615212764254	136810028562251	268825779376985
Q96SL4	2	2	56,17	0,42253321595964	2.06281	ARID1A -/-	ARID1A +/+	Glutathione peroxidase 7 OS=Homo sapiens OX=9606 GN=GPX7 PE=1 SV=1	108049144883666	465099117855898	784118392025662	865439520614065	575154993817249	549638816212784	171716340054777	191745911949103	124655764760353	983853044900876	834672174644746	71919446639768	861085108460917	702458547946851	814691357044707	133030360023169	121320416161171	1624767857358	100896050917454	782563661408851
Q13823	7	6	418,49	0,000487376120973826	2.05988	ARID1A -/-	TCam-2 +C63 48h	Nucleolar GTP-binding protein 2 OS=Homo sapiens OX=9606 GN=GNL2 PE=1 SV=1	250872431866686	915933861799048	138081806030197	132539673224474	964423754187156	507546267980051	252563399453672	401978716290438	263854425544587	105480812369307	211437122541129	707425369598401	118802485126788	132840059895909	833409316115139	29331864800479	135253981257918	158136653561829	280898511646801	276756343323371
Q5T230	6	6	452,18	0,028643035729905	2.0587	ARID1A -/-	TCam-2 +C63 24h	Undifferentiated embryonic cell transcription factor 1 OS=Homo sapiens OX=9606 GN=UTF1 PE=1 SV=1	942082693379091	283720541241224	983883900314848	118114835782074	587956436907581	107153407290993	121800948714335	181082196959908	164259541815714	779046103696127	80618562762506	792561243596072	952704405441585	157407637838028	390631785234655	15424842087601	972483858518477	12913275058625	180625748443325	875528044132566
Q9H1A4	2	2	78,55	0,504271616742738	2.05813	TCam-2 +C63 24h	ARID1A -/-	Anaphase-promoting complex subunit 1 OS=Homo sapiens OX=9606 GN=ANAPC1 PE=1 SV=1	165767813249468	157704894641943	217774130234014	223792962188215	118201793330963	576260165464541	116609137531942	142285829282954	867564743310328	126071985443006	150315829393994	181099039848665	185055705625241	168773981413344	128205319820073	124694407217106	178194032453678	122414488289714	430463896819008	28821133407251
P05455	16	14	916,57	0,000691797256019755	2.05684	TCam-2 +C63 48h	ARID1A -/-	Lupus La protein OS=Homo sapiens OX=9606 GN=SSB PE=1 SV=2	295726334257018	174893563238354	233798722767872	234175324140173	23300570991264	227316544635166	294108946210217	21954467551951	522405211024599	135398846335049	196718624873233	106029756057338	20836924998181	282196249413233	548960801843652	198063179625119	188748626583203	259531506003171	273611744405494	128859874632939
Q96NE9	2	2	60,46	0,249722566222129	2.05529	ARID1A -/-	TCam-2 +C63 24h	FERM domain-containing protein 6 OS=Homo sapiens OX=9606 GN=FRMD6 PE=1 SV=1	116152074044422	152016665276708	145617563395702	140499188497419	887574967575165	177974369410714	183787667812498	196499953307421	124645821689389	250189123680793	922868284735436	446337291504597	460619911265367	729448063802292	178913881129621	132582277302162	108383980218698	460127663337545	425509017968561	44210706703034
Q15021	7	7	286,24	0,0315910024852998	2.05364	ARID1A +/+	ARID1A -/-	Condensin complex subunit 1 OS=Homo sapiens OX=9606 GN=NCAPD2 PE=1 SV=3	576975025520677	600409797242965	350717990158333	512841994805315	159039205520363	705621498303418	793526452517058	756342512283114	276043704969902	666251911920658	704477594438858	606496791772252	997874824224232	935301646459453	228495147876953	60485986372303	610691386085004	673414048072433	989441847019316	817808885814897
Q14241	2	2	52,43	0,523104919420657	2.048	TCam-2 +C63 48h	TCam-2 +C63 24h	Elongin-A OS=Homo sapiens OX=9606 GN=ELOA PE=1 SV=2	112719500794087	114286768027403	171557241855419	137873582406774	131735401302474	380421530824733	153238693416439	13509418038396	987042731309495	194204314641353	935160722104891	685878592835006	104987248358453	122715910687831	568806390992923	130511097573182	889227228530169	126702568008052	878386813433212	676129994972117
P12532	4	4	205,02	0,106890427598705	2.04764	ARID1A +/+	ARID1A -/-	Creatine kinase U-type, mitochondrial OS=Homo sapiens OX=9606 GN=CKMT1A PE=1 SV=1	179214005771708	799353397910026	792590854933627	901682655568468	852630451364034	647815449581325	100906907523233	180689441273106	148427312670486	869603491993118	593579895403539	687086902488141	132670796895083	699453589686737	685465955711968	969986886125203	156732330077099	101889023595926	129930971729516	67111321514037
Q15042	2	2	77,12	0,339031783720386	2.04758	TCam-2 +C63 24h	ARID1A +/+	Rab3 GTPase-activating protein catalytic subunit OS=Homo sapiens OX=9606 GN=RAB3GAP1 PE=1 SV=3	786222297393255	584508612986249	467562105249734	461452255124341	776714013026852	422992043149393	878432019861406	709099476084617	309677677530025	805207004383348	621899988422569	616812331216022	416153542526985	703343021356275	62406649833286	5251396455387	543939166795975	404788259054562	585803337080524	615161105486644
P62495	4	3	251,15	0,0939513569979635	2.04675	TCam-2 +C63 24h	ARID1A -/-	Eukaryotic peptide chain release factor subunit 1 OS=Homo sapiens OX=9606 GN=ETF1 PE=1 SV=3	1008954212877	118824139310475	120166324135674	650181396555453	160984809677935	87138495934881	944572731114329	121722470225661	10091750345142	109827502643374	107899572750701	106796432768559	921693774000133	119312785620023	225072473932278	970323870573864	105773345674693	881712759729587	113283757326807	157229602849905
Q9ULW0	3	3	85,42	0,00714561738462061	2.04649	TCam-2 +C63 48h	ARID1A -/-	Targeting protein for Xklp2 OS=Homo sapiens OX=9606 GN=TPX2 PE=1 SV=2	461924564870925	245757449550375	549905083786856	556744760135773	128312971562215	744532093071684	200575915175092	169019511258487	767334114470039	475740127272396	981273331246138	385481647081434	335835396409735	594030391144867	976264029628421	199426546283191	218719851658973	13452551424317	239224817745014	866188776993449
P17900	2	2	106,46	0,143915919252202	2.04583	ARID1A -/-	TCam-2 +C63 24h	Ganglioside GM2 activator OS=Homo sapiens OX=9606 GN=GM2A PE=1 SV=4	589717785905616	774219325715081	57641803213245	638438700644023	115766541852183	711500046577313	42809449397614	218408621046549	719572920370868	749963746258242	356025270931542	51872749802051	470840456380318	128835141091737	484342842243941	255626530642865	271966706359612	629437779780101	349806231253273	429226711173015
P61916	3	3	148,68	0,244132264929209	2.04368	ARID1A -/-	TCam-2 +C63 24h	NPC intracellular cholesterol transporter 2 OS=Homo sapiens OX=9606 GN=NPC2 PE=1 SV=1	834925024848762	167237680953407	126554369031608	894283564479034	887681052289251	113486758904192	144949419558734	144801943924831	806003238126838	227679788366241	801825646390978	68784462874391	822364341107023	550340156386805	455677200471633	144623714484146	153678242416409	128406398297135	92421246471406	402235321586012
Q9HAV0	9	7	564,25	0,105115249720666	2.04316	TCam-2 +C63 48h	TCam-2 +C63 24h	Guanine nucleotide-binding protein subunit beta-4 OS=Homo sapiens OX=9606 GN=GNB4 PE=1 SV=3	69587232918676	963255676161938	808446232718009	548895986580505	855046654406422	423841283202684	82082095540883	699277728624534	384963959045383	820988279984842	586260084025413	29814336392716	395832579597462	689621801709556	633051506885627	594640350063859	810529156525574	562479366705771	678364369873565	332662427911904
Q3MHD2	2	2	90,37	0,0241985745829129	2.04092	TCam-2 +C63 24h	ARID1A -/-	Protein LSM12 homolog OS=Homo sapiens OX=9606 GN=LSM12 PE=1 SV=2	117930494862968	314874074413268	102281092433554	426821021285765	171011116054068	817537623767856	666138279814389	261972761966448	577598583790386	562633907464759	207387674781939	397659942693217	871335828630759	835979878808083	679485812032517	462835881459221	18198955328735	316795034220917	526189818406101	169785905593541
Q9NXW2	2	2	87,89	6.91246e+07	2.04018	ARID1A -/-	TCam-2 +C63 48h	DnaJ homolog subfamily B member 12 OS=Homo sapiens OX=9606 GN=DNAJB12 PE=1 SV=5	518884336601351	439364117996435	485877083674701	265949002017432	567932046495775	801633931206158	305285146126225	376783376317599	31694163040144	128830417611323	293021326119106	143914966644709	958142022670919	117114373005425	802942328077564	278477833122236	44157628473244	728196853365458	804837187233605	107448464523744
P09669	3	3	91,62	0,231832969655734	2.03626	ARID1A -/-	TCam-2 +C63 48h	Cytochrome c oxidase subunit 6C OS=Homo sapiens OX=9606 GN=COX6C PE=1 SV=2	161052530129448	182045309232164	181595474911323	684905672188409	46585453686862	613683963081727	112270312919694	498037920455409	264798866650791	603540604215878	387694902388294	558707162501999	416284540819573	190962595218084	505934605640318	623770429998868	853416855632628	631968909556698	530261783768069	678088622586263
O00584	2	2	119,75	0,119683439154668	2.03229	ARID1A -/-	TCam-2 +C63 24h	Ribonuclease T2 OS=Homo sapiens OX=9606 GN=RNASET2 PE=1 SV=2	166394236839754	331159485375794	152805594740989	594772311944516	915340826343914	1470573803623	950785515483924	177128296255495	120886531056864	494316703735991	150989134365107	136779489610938	503391808578317	140322883020591	121250243871555	262902344884273	430932933733201	530564448654142	252139285511779	164067471812768
P16219	4	4	240,79	0,0473548881444489	2.0293	ARID1A -/-	TCam-2 +C63 24h	Short-chain specific acyl-CoA dehydrogenase, mitochondrial OS=Homo sapiens OX=9606 GN=ACADS PE=1 SV=1	833204221768492	851912059565849	765941410952731	877359076642445	12107207939945	460780104617057	803148081812031	102055088711833	483069870083618	936426211087202	47819826195987	277658150794719	357888726910448	544692802690637	760174260982335	551960912591745	542705499284787	654386190321107	525065123852214	529185904175672
P19784	6	6	267,55	0,00463056832916631	2.02806	TCam-2 +C63 24h	ARID1A -/-	Casein kinase II subunit alpha' OS=Homo sapiens OX=9606 GN=CSNK2A2 PE=1 SV=1	107103439374285	686965753028267	854222989144459	112450044224703	113510961049275	631618703956996	705313704299939	745248566444159	421189187114877	121600928369779	102745232755493	132159737819491	107488016599996	111408151472994	490237851987004	544562488779654	404350085543176	60720412291315	561839657586848	122882673378898
Q99575	5	5	158,72	0,193053952057225	2.02784	ARID1A -/-	TCam-2 +C63 24h	Ribonucleases P/MRP protein subunit POP1 OS=Homo sapiens OX=9606 GN=POP1 PE=1 SV=2	75247302743152	108470250196572	858892499124059	495818657530331	430554567400772	849189996270802	761871450468392	920130921087721	57015084968164	127947464958702	630184594899925	429480243396218	3229898655603	347114457914151	440574929994563	678565780361837	665466700262718	608599698722629	5603942844518	384591359586223
P35998	18	17	1061,77	0,00181326344989496	2.02731	ARID1A -/-	ARID1A +/+	26S proteasome regulatory subunit 7 OS=Homo sapiens OX=9606 GN=PSMC2 PE=1 SV=3	689718834864716	758750694938466	126585365730493	984603511190974	473654575178785	648209240256354	155948600892503	173472423880698	269864769483388	181214626070786	10494187329011	102698533545511	125723184012548	102691067506515	349173293107092	120466249559942	111325606779303	158466921292595	980739888044604	138241534731443
Q9BQ39	6	6	277,08	0,00767248593494441	2.01911	ARID1A -/-	TCam-2 +C63 24h	ATP-dependent RNA helicase DDX50 OS=Homo sapiens OX=9606 GN=DDX50 PE=1 SV=1	136133427358703	313677704346672	18919195021445	163152957037203	1040482536574	10305642311823	648021645961229	947843011438013	713238883111624	207908233222935	348715998408592	218730917592206	157875063007998	770545238783199	159554881209608	19100064855446	223283628408187	101967796346704	562872800013132	453003411871779
Q9UK61	2	2	76,79	0,0133197694934478	2.01849	ARID1A -/-	TCam-2 +C63 24h	Protein TASOR OS=Homo sapiens OX=9606 GN=TASOR PE=1 SV=3	153066168661778	250973571615621	342157298842255	609020246389439	451401752495498	103919657459545	159228815304481	494147492750291	106648824878985	393431055837165	309702135605423	515454860560188	461758965267879	34983300480107	43748765565021	451728640335051	380466719092776	601028910686777	633021649429912	115239823752982
P10515	12	12	740,76	0,00957412651806755	2.01655	ARID1A -/-	TCam-2 +C63 24h	Dihydrolipoyllysine-residue acetyltransferase component of pyruvate dehydrogenase complex, mitochondrial OS=Homo sapiens OX=9606 GN=DLAT PE=1 SV=3	66337158632121	243839688528466	275648697225741	150441047440054	103254905141638	178686905298965	999291619544993	114199424839325	813274438598065	637842267529009	195438635614042	401777009196619	176165344726535	233549826500599	223868912493584	21307804196757	20215724044336	687123485920576	147718848406876	141619692586649
Q96P11	6	6	260,01	0,45253774980412	2.01372	ARID1A +/+	TCam-2 +C63 24h	Probable 28S rRNA (cytosine-C(5))-methyltransferase OS=Homo sapiens OX=9606 GN=NSUN5 PE=1 SV=2	196594204239618	339593184088472	34372448434387	216928167495846	632970968437247	163588162486273	266965180284822	391444920287004	100863039365403	274410339609042	435367538619161	405640441872486	548718526775086	429496022629944	152463548615755	144052580492325	355473230965087	362838352743766	2420647928157	326218588067009
Q96AQ6	6	6	267,14	0,0384043088116232	2.01092	ARID1A -/-	ARID1A +/+	Pre-B-cell leukemia transcription factor-interacting protein 1 OS=Homo sapiens OX=9606 GN=PBXIP1 PE=1 SV=1	723771758760075	362714193465319	109401241279006	148801949704025	100910850467578	363985876917031	713275463840546	137344131463806	872538758923088	185706793239408	5311362125731	451117850417111	146763252206173	307356038085016	111136652744717	312879896941438	292907194606346	103524097398023	429462285856808	505798059389472
P24844	2	2	85,41	0,352951732668196	2.00691	TCam-2 +C63 24h	TCam-2 +C63 48h	Myosin regulatory light polypeptide 9 OS=Homo sapiens OX=9606 GN=MYL9 PE=1 SV=4	535277338472533	316012663060606	186518068711188	256529360087057	760183651424974	1191437137027	116676570853575	142892661987302	13564481795562	144314790172102	445294931273856	148920082482528	159727830071623	195319818062645	788929877197829	415213146520251	742934978940403	269791784703036	410945313794087	783653536071725
Q15031	4	3	187,14	0,0129556171581711	2.00677	ARID1A -/-	TCam-2 +C63 24h	Probable leucine--tRNA ligase, mitochondrial OS=Homo sapiens OX=9606 GN=LARS2 PE=1 SV=2	271868839863433	243480367668559	211286824365515	19772100235155	499567128114272	580409781924149	149471660675137	207449527403648	267651763808181	924887749134603	912469153693532	328442910499304	110194978002744	141375576652055	453017214001142	707342621559314	202199959100083	244716492253456	103134310646088	211406143917817
P48723	4	2	128,94	0,229658772314826	2.00553	ARID1A +/+	TCam-2 +C63 24h	Heat shock 70 kDa protein 13 OS=Homo sapiens OX=9606 GN=HSPA13 PE=1 SV=1	682467656355459	749293926339314	564139425225777	320681581017212	430078571502687	155872909514578	364663534209511	239322175287334	983425497789669	256817994522112	184083795176228	251443877177599	216285435984506	192717260704142	368477332182754	841185822677513	179314631265147	265534166741757	161162630786014	76801823845341
P29401	27	25	1844,97	0,0410150333012668	2.00344	TCam-2 +C63 48h	ARID1A -/-	Transketolase OS=Homo sapiens OX=9606 GN=TKT PE=1 SV=3	485105352464002	476201900060396	533302115280498	490571934837982	239993276105999	581570669142338	497570457975732	583836097753135	139835186512763	445776885815706	524929190826153	388644235898757	530181033214492	365184646095697	542457335005277	550918462309834	769967133893912	772163652605678	555282628542766	364525478237008
P07711	2	2	220,89	0,0357664663782	2.0013	ARID1A -/-	TCam-2 +C63 24h	Cathepsin L1 OS=Homo sapiens OX=9606 GN=CTSL PE=1 SV=2	155802713663083	507383912156501	246908229969686	111457099418607	413638804001257	508869772654473	126509684018297	209227269152578	118870301567098	131997676876415	206828529461483	472482365266389	314669898642822	398812971068936	731241673302538	447512557876298	10465320928155	296014347192883	211800946340951	206547743489697
Q9UGT4	9	9	672,34	0,00387544683382568	1.99531	ARID1A -/-	TCam-2 +C63 24h	Sushi domain-containing protein 2 OS=Homo sapiens OX=9606 GN=SUSD2 PE=1 SV=1	99945267887264	56005247681138	100633797603254	424820017196292	818145432779329	0	12539614605175	644674234443305	0	30492692723514	211617316642587	3910808103877	354188744089317	133853056040691	986633328926538	161651718823795	645562735786617	746087886130437	221550432445314	563165396964845
Q92506	2	2	83,49	0,0169102871003991	1.99521	ARID1A -/-	TCam-2 +C63 24h	Estradiol 17-beta-dehydrogenase 8 OS=Homo sapiens OX=9606 GN=HSD17B8 PE=1 SV=2	71924043517835	449446016520349	777722019954605	766097938144927	216571530728224	474529579643764	634412619716378	2882741827176	104091767642785	930247329213507	550601111761543	91689807626147	677314937395762	579481623630234	302512722044649	397786086947922	539343120801306	629869524075157	549328807165738	270808699195326
P35908	12	12	803,98	0,273632730600131	1.9915	TCam-2 +C63 48h	ARID1A +/+	Keratin, type II cytoskeletal 2 epidermal OS=Homo sapiens OX=9606 GN=KRT2 PE=1 SV=2	322859862878451	326494562382234	442536112829875	456743828583561	38833700293555	108952830378986	436360941345089	29813847164524	154423769197772	425236323167043	238839290194699	723990762495934	437367275955073	605158415330932	449226007618092	251370934678287	292200230626073	389228005259993	285154298137623	258330973641531
Q9UDR5	4	4	161,36	0,0228054220261211	1.99015	ARID1A -/-	TCam-2 +C63 24h	Alpha-aminoadipic semialdehyde synthase, mitochondrial OS=Homo sapiens OX=9606 GN=AASS PE=1 SV=1	3285424992264	356913491954162	117584744535867	326887499919817	362163338720255	26918065978576	889326992501986	197952274265016	202165254542972	313511874105566	237530279701395	435540175617535	230297272311384	327979976494923	143249192990191	492969104184536	52240233718973	231717372524441	127772416758145	180829606937479
P43246	19	19	1184,29	0,0031852847013939	1.99001	TCam-2 +C63 48h	ARID1A -/-	DNA mismatch repair protein Msh2 OS=Homo sapiens OX=9606 GN=MSH2 PE=1 SV=1	449574765024111	607964164562254	188948764822485	241713394228453	751276900763732	210999937231452	35029975416659	240027849165576	489341361852658	100684673092568	274642469320764	20166559451139	369367469188699	257057976439373	197865984865951	351935755040298	202080882111719	372248339174964	546311689490293	206460217318653
P62736	30	30	1948,18	0,14885566268954	1.98912	ARID1A +/+	ARID1A -/-	Actin, aortic smooth muscle OS=Homo sapiens OX=9606 GN=ACTA2 PE=1 SV=1	437660678277439	536078449394808	398611154450409	357806250392801	170418664502407	488923721614596	266454205452446	151422319205402	6666045202167	263062103065157	298176854675124	556302544140923	490193146434208	319738389449761	925785535891891	953713781121081	557418619339894	245851267877293	128117307316686	178430762617509
Q9BYJ9	2	2	123,35	0,213784322486593	1.98809	TCam-2 +C63 24h	ARID1A -/-	YTH domain-containing family protein 1 OS=Homo sapiens OX=9606 GN=YTHDF1 PE=1 SV=1	170177096740838	125300733599857	620916402954421	466080994571062	227598344767589	0	319872358160353	300045242744966	28366445817021	140792980847659	240660239485363	308133992913627	671795150534802	432611710632232	909681054263418	488982853014806	175180010648848	729015163585618	753772205542089	151149222523688
P42766	3	3	165,38	0,830629977012797	1.98803	ARID1A -/-	TCam-2 +C63 48h	60S ribosomal protein L35 OS=Homo sapiens OX=9606 GN=RPL35 PE=1 SV=2	346782527746074	209843827733989	248257592507817	918781785487998	100309996805102	550244746697549	635436964252461	329186964627753	114775658166612	131088466488336	19242075914535	57151649642366	751406601499575	140736752417162	978144999319111	211807988855883	222966666661957	149432568669916	295299260254246	154648527002413
P55795	3	2	153,27	0,790425913322219	1.98427	ARID1A +/+	TCam-2 +C63 24h	Heterogeneous nuclear ribonucleoprotein H2 OS=Homo sapiens OX=9606 GN=HNRNPH2 PE=1 SV=1	169916443835659	298757584813952	349664056414334	263712444309997	487001621948536	210700250287819	301402588045221	368445910694024	952706040525981	238050559171731	120922989590401	131842601526854	20385113290291	655845788082323	684059139310233	216808903544662	294032378541218	241876546130474	329164808641047	809953207477683
Q8WWM7	6	6	241,19	0,0335571562819486	1.98366	TCam-2 +C63 24h	ARID1A -/-	Ataxin-2-like protein OS=Homo sapiens OX=9606 GN=ATXN2L PE=1 SV=2	647192155843844	213217466364374	497144733488292	393510024994728	863658465896001	412379461916956	442771953192062	15993566880082	249255921302072	424190014577274	289865882159686	630423139356293	513363700303775	725110664901417	238202325596412	292087543173106	635737701956506	615021390070106	63211808985813	162139293326462
Q16850	5	5	214,81	0,00330674395354802	1.98086	ARID1A -/-	TCam-2 +C63 24h	Lanosterol 14-alpha demethylase OS=Homo sapiens OX=9606 GN=CYP51A1 PE=1 SV=3	578118584294697	106073124450465	4838480868594	140999912615926	544703586224184	589653863601896	423357928715729	148731826555727	159467952978374	239261250648757	256868314375023	219331239160192	338604057966078	178510283098438	199553472946719	133016470822712	213128041127909	490733983245135	101714312710985	25464735021217
Q96GM5	5	5	306,83	0,00824817192486405	1.98029	ARID1A +/+	ARID1A -/-	SWI/SNF-related matrix-associated actin-dependent regulator of chromatin subfamily D member 1 OS=Homo sapiens OX=9606 GN=SMARCD1 PE=1 SV=2	243553320027733	594905806917061	200759425716957	134004215140833	540396556611624	395307905080429	175214895129763	125390023607514	160178099961357	11373528574753	855063975545561	84076638767774	137024738089357	139107000056351	172278223168443	90121004032959	983301583808951	189986445413911	208955723449556	540124850233372
P13726	3	3	140,86	0,00412696753372399	1.97952	ARID1A +/+	TCam-2 +C63 24h	Tissue factor OS=Homo sapiens OX=9606 GN=F3 PE=1 SV=1	337048413076002	104704595326305	398248644298924	232843618174527	310360462645973	447286151649059	287636277960974	157287941333475	268077688578558	129145528723959	146727529178987	149125838356627	297577473254973	25731619948124	120459703571281	176233364784948	21443193337308	333271509687499	436193661879413	108424570365004
Q86U38	3	3	132,56	0,0150930367718057	1.97869	ARID1A +/+	TCam-2 +C63 24h	Nucleolar protein 9 OS=Homo sapiens OX=9606 GN=NOP9 PE=1 SV=1	129408356021708	661129099139989	316666524972166	111024429090526	178767037605994	34537455917093	172023451573903	429804502125828	380034702962209	317520831291276	725794720980351	80536449286363	132316871783385	127871147190491	13759285227334	131374126007673	876723721356699	177897057643604	154071615961209	558721304893946
Q9BVP2	10	10	635,26	0,000173189982871635	1.97762	ARID1A -/-	TCam-2 +C63 48h	Guanine nucleotide-binding protein-like 3 OS=Homo sapiens OX=9606 GN=GNL3 PE=1 SV=2	539529885984971	910423678563033	530718457083955	628345762174135	432654224540407	613841984258707	335544214760289	302493525021838	379029572113016	534457876652991	183126443458746	753465116814565	983571361674412	231322753333131	279858983151168	169463620101271	300454253024387	400206336222472	190276399880652	277300636054617
Q6PL18	8	8	330,87	0,00364045425431092	1.97707	ARID1A +/+	TCam-2 +C63 48h	ATPase family AAA domain-containing protein 2 OS=Homo sapiens OX=9606 GN=ATAD2 PE=1 SV=1	237518775284589	332150749845995	335241377534713	945874624082312	0	784700242971283	162622769005448	3952070025236	0	276701972129708	303327257505081	25771034249985	20721945989802	118164361659784	115255518691833	204608771762311	24701158758129	100513924763661	176633663807916	102231708462178
Q8IYS2	6	6	329,79	0,00167402841430531	1.9766	ARID1A +/+	ARID1A -/-	Uncharacterized protein KIAA2013 OS=Homo sapiens OX=9606 GN=KIAA2013 PE=1 SV=1	698871121711686	266939350229369	500139058706698	178345123660952	182197829016754	288891686305527	808614784042564	926105602951177	326329997671022	333130675868021	286191055636086	223037064807536	354635843713958	227383747678465	526656710558418	557313367869286	671794177487409	532084616720413	700084310213784	287131897076297
Q9BUQ8	14	14	661,71	0,00333561954911454	1.97623	ARID1A -/-	TCam-2 +C63 24h	Probable ATP-dependent RNA helicase DDX23 OS=Homo sapiens OX=9606 GN=DDX23 PE=1 SV=3	0	156668382805233	50257113957706	766773438823202	107525482533069	0	104973247347171	423978710398212	0	238338905148309	420345523240312	71425655779672	182546358642468	824532998537722	247529651907089	977107978127564	768997223196394	224867577408699	359418108173452	0
Q9UQR0	6	6	281,09	6.4878e+08	1.97372	ARID1A -/-	TCam-2 +C63 48h	Sex comb on midleg-like protein 2 OS=Homo sapiens OX=9606 GN=SCML2 PE=1 SV=1	228583657504423	158353012534166	164418953579869	181642976864639	135399506895444	770195980293356	755741549522785	1154834674994	261512898594359	445586176064612	140472494907188	294420970399191	157774023879761	191355930521341	116498584235123	475804522655619	195296330874839	148046963709041	300116195672506	155702139367941
Q8NCL4	3	3	219,57	0,0019358396555802	1.97135	ARID1A +/+	TCam-2 +C63 24h	Polypeptide N-acetylgalactosaminyltransferase 6 OS=Homo sapiens OX=9606 GN=GALNT6 PE=2 SV=2	192967014596523	204645000100971	317942429050583	256183060031713	516860523060407	199121257802495	237358354260714	254632061699007	428896831477177	161543860129301	475747697331558	732641660884566	775587691235197	561782423537166	58717089565503	411713769065205	371977032470824	587354549989158	56103369317878	407758520366208
P09972	3	3	265,86	0,00558204353902791	1.96684	TCam-2 +C63 24h	ARID1A -/-	Fructose-bisphosphate aldolase C OS=Homo sapiens OX=9606 GN=ALDOC PE=1 SV=2	444616882338595	16776706475067	169948352422632	255579006181853	105807011446721	195264069819368	121822606901015	990445808551837	496540249533529	927969915639537	216949868152313	261095926986934	292129939861712	162108735384748	143547655865116	190202312724407	139445322055717	261701821337266	183072645513686	269243179035812
P11908	4	4	268,11	0,0427587188654497	1.96425	TCam-2 +C63 24h	TCam-2 +C63 48h	Ribose-phosphate pyrophosphokinase 2 OS=Homo sapiens OX=9606 GN=PRPS2 PE=1 SV=2	473494602846734	217882026844666	200545565699386	92113566207132	386439821413765	368031949837046	16842631672723	192887483836049	0	820469830477614	570484765003606	407691786550371	803620212537885	272772703309758	102361989559077	318905884551038	364375919073163	898375531027277	390655266812257	111386580822298
O75746	13	13	784,16	0,000171998658818118	1.96233	ARID1A -/-	TCam-2 +C63 24h	Calcium-binding mitochondrial carrier protein Aralar1 OS=Homo sapiens OX=9606 GN=SLC25A12 PE=1 SV=2	27527412477521	159944454215482	180359341474665	316464731682234	260172931778137	374619015499058	847079934788642	184703765196104	483648319601535	216905681332539	308671598579308	56007012382829	394135649001529	425908413449416	262977485036223	214497135921174	376133272337353	376310643169727	459731721579802	394948329197264
Q6SPF0	2	2	71,69	0,00275082027410256	1.95778	TCam-2 +C63 24h	ARID1A -/-	Atherin OS=Homo sapiens OX=9606 GN=SAMD1 PE=1 SV=1	140772787808183	160443217312948	131717692695889	11916866653883	173230614318626	404721104432117	104414704078555	157696999480891	312848426320578	751359550202947	101823500232027	888994644341769	120805076981422	114281443964635	665464956241805	13480407817038	153656558901313	119552803340012	106014032792419	534138220920262
Q9BYG3	4	4	222,15	0,46385085138701	1.95318	ARID1A +/+	TCam-2 +C63 48h	MKI67 FHA domain-interacting nucleolar phosphoprotein OS=Homo sapiens OX=9606 GN=NIFK PE=1 SV=1	442419107638576	269980113796939	427308804526924	270903248195354	231356061969665	299079539158524	111860325463282	201911371161916	949196622604432	234308923585655	475191955770641	561534052762386	429939009218558	355279485798387	509526521208687	23546804640412	330630953324098	324583148822725	296282441776185	556815453766038
Q9UKV8	2	2	89,52	0,144375871602746	1.95172	ARID1A +/+	ARID1A -/-	Protein argonaute-2 OS=Homo sapiens OX=9606 GN=AGO2 PE=1 SV=3	737838548276355	279532522893148	811345648050604	836317054160344	560228498628537	822382657946333	909903609226566	108017413930582	537718849229744	744194214805529	487095864345494	928924862786117	818730984373314	78942563551237	677629667337299	434559700253036	808150727368735	100216169549916	699515935612198	897749032179639
Q69YN4	3	3	146,71	0,801982942945857	1.95024	ARID1A +/+	ARID1A -/-	Protein virilizer homolog OS=Homo sapiens OX=9606 GN=VIRMA PE=1 SV=2	371066338506953	556616708420293	142096921054729	236725681337511	477765234375057	867809939749457	108811863733615	330327440795809	485506266388048	143094743551228	905630893484668	273493630401352	215900568469054	479077072825215	970413817001585	390014134991271	425437085976035	45288575911607	355416822067451	1766560420915
P17612	3	3	202,29	0,579946346474785	1.94513	ARID1A +/+	TCam-2 +C63 48h	cAMP-dependent protein kinase catalytic subunit alpha OS=Homo sapiens OX=9606 GN=PRKACA PE=1 SV=2	121786669649886	103233286123933	154375429834226	506298932811874	182419751539551	176999180727412	367290340824898	681568293052739	315642390777594	252837188051532	66551816495717	539264330518412	427354781625126	131747878792197	267237676842678	738592076765943	134502711635167	179347710858022	24222648939052	215378143866807
Q9NS69	4	4	252,63	0,106686383088239	1.94227	ARID1A +/+	ARID1A -/-	Mitochondrial import receptor subunit TOM22 homolog OS=Homo sapiens OX=9606 GN=TOMM22 PE=1 SV=3	804822150525549	402833402784259	742295259816252	708535373636855	420954649580562	383591226587491	546185827282125	434899008517668	125852890273765	603139951461927	452577069618446	913726250848985	950071516418453	700233987054511	530521619654897	35624123354594	674746644822303	618506547452894	935083569187866	904505896605067
P02786	36	35	2694,13	0,000179205736569599	1.9407	TCam-2 +C63 48h	ARID1A -/-	Transferrin receptor protein 1 OS=Homo sapiens OX=9606 GN=TFRC PE=1 SV=2	511745562948251	663696666269267	633128122331011	404463488918825	318010366062421	209750174613165	432982037524949	530018864996363	117516328550442	862125830981918	424114037084944	131847790781045	670818751722166	764664434639164	77712699358829	353993730321621	510711033295944	509965918618145	193147478867143	22390810164435
P06733	31	30	2950,17	0,0213253647581831	1.94041	TCam-2 +C63 48h	ARID1A +/+	Alpha-enolase OS=Homo sapiens OX=9606 GN=ENO1 PE=1 SV=2	352863974452628	996044941883847	367395843025346	126290292528589	203514345723718	106284635712987	345774482452277	259285719411308	565776222506855	663945869567245	673411698514214	339816256230368	301617065182843	416496542343687	622486242582314	853792051499903	855635622710853	600582020027036	607746192935686	426313097002994
Q96EB6	2	2	79,99	0,0359877371080854	1.94032	TCam-2 +C63 48h	ARID1A -/-	NAD-dependent protein deacetylase sirtuin-1 OS=Homo sapiens OX=9606 GN=SIRT1 PE=1 SV=2	592406302045171	635386632203534	720408284591888	76300291789735	769087438582275	136390747482171	622080386638242	397927312000567	357335315666915	400582913339338	610664745934395	462060754392728	782014250626032	328241285363512	219884990096414	587038940307498	682890018830291	753760464409898	400981229538947	108141713434818
P53999	3	3	247,38	0,131558692556205	1.93914	TCam-2 +C63 24h	ARID1A -/-	Activated RNA polymerase II transcriptional coactivator p15 OS=Homo sapiens OX=9606 GN=SUB1 PE=1 SV=3	101764458961757	124573546376923	109031568957665	117202660424305	107538538857566	376349791952756	137619028937578	240926491192212	604362789997651	109500538199601	120632853631853	109017621967179	145092157052011	108454506932366	172757993272782	133309022959033	10264176034674	978980039460517	165441794126673	314228395283212
P49903	5	5	149,96	0,0525267104369722	1.93906	TCam-2 +C63 48h	ARID1A -/-	Selenide, water dikinase 1 OS=Homo sapiens OX=9606 GN=SEPHS1 PE=1 SV=2	222313047746154	345564000921329	383533556432902	577499939698268	532477321329504	158710215921936	186168827174644	745521226354383	259851254448222	86476640750688	24838161870795	811832626137887	506290731784965	391237200031131	242590494466219	109671719991581	20644157697459	397308111345027	252598638638422	259679887298395
P10606	5	5	339,11	0,00114797267570432	1.93822	ARID1A -/-	ARID1A +/+	Cytochrome c oxidase subunit 5B, mitochondrial OS=Homo sapiens OX=9606 GN=COX5B PE=1 SV=2	560313936697059	590445633376131	382274139297978	535415406925857	174234670467094	81759959303353	166953498205653	400292969358776	101269855219154	130232257222589	167803844628151	383115715796394	432743530046222	412976162056691	350341278676375	122038216881235	355898402366369	18206735412643	17619823482183	646340679561023
Q09666	233	228	16134,55	0,00052080941688748	1.9369	TCam-2 +C63 24h	ARID1A -/-	Neuroblast differentiation-associated protein AHNAK OS=Homo sapiens OX=9606 GN=AHNAK PE=1 SV=2	251396651720681	487556710358577	468964677737432	643428631046784	493636633937619	890241730979738	26942679373333	267893537849419	270326242473372	405796985742314	545270268487188	880267195931816	642074687324427	627012864238635	111142521555313	548186777465897	927186585807902	588840651810797	612615538038284	499511703486063
P17931	3	2	79,44	0,0595957134950537	1.93614	TCam-2 +C63 48h	ARID1A +/+	Galectin-3 OS=Homo sapiens OX=9606 GN=LGALS3 PE=1 SV=5	378455206457041	111596935994988	4910961616026	452192749314929	408839316967702	960849762182373	379855936245857	527039201739742	143283417552192	242631755844804	126125074184585	116521325875835	154273165400203	148074951229683	616482557523959	963634753182666	228106452227513	777665785782648	460632460983198	176852102327956
P42677	4	3	211,62	0,953647802632916	1.93506	TCam-2 +C63 24h	TCam-2 +C63 48h	40S ribosomal protein S27 OS=Homo sapiens OX=9606 GN=RPS27 PE=1 SV=3	523178181178714	904698687692205	631227034573626	399015484087749	349658683637003	192792060746339	265028678428757	187943636166156	117878839121623	135136496489022	391178495467923	155116828363954	158010486635498	275970873191223	296921295571715	383090327814269	34950059001941	781374387852854	125501624919954	196278797007861
P07093	3	3	220,24	0,269205684360535	1.9335	ARID1A -/-	TCam-2 +C63 24h	Glia-derived nexin OS=Homo sapiens OX=9606 GN=SERPINE2 PE=1 SV=1	101644341619987	807422645721247	102479867027674	654664735195137	517495483578298	492480422351205	50054665481726	347778654223022	259889588154284	887905550735784	505240291805092	716207937278327	809469619210074	105422030765289	684746036176661	439815299720394	714521315140105	890967019759273	875280729180545	234983456005346
P15848	2	2	73,66	0,0068786659836334	1.93175	ARID1A -/-	TCam-2 +C63 24h	Arylsulfatase B OS=Homo sapiens OX=9606 GN=ARSB PE=1 SV=1	191549935191401	693874116323751	325367727415888	466122071298172	185516673663402	148759103085977	184923194241318	184035214084432	40734992569205	440482453683281	144049466136902	631906881583931	276876674572825	145687206304367	318931101469627	420737415120688	111624429307989	880205685570582	546803194499768	596877821707781
Q9Y221	6	6	300,08	0,152421926862763	1.93138	ARID1A +/+	ARID1A -/-	60S ribosome subunit biogenesis protein NIP7 homolog OS=Homo sapiens OX=9606 GN=NIP7 PE=1 SV=1	211901247824568	117721916321206	209410075558068	311281083443435	542137417087793	447228339102046	280044924351933	397118460206506	411292339297326	345726286879589	103885980150634	450721434492921	442825436845586	589958852826587	148349126368639	703771225983467	243190974558372	312365371051631	326890725999602	567101653550435
P56556	3	3	145,3	0,0192261905732756	1.93125	ARID1A -/-	TCam-2 +C63 48h	NADH dehydrogenase [ubiquinone] 1 alpha subcomplex subunit 6 OS=Homo sapiens OX=9606 GN=NDUFA6 PE=1 SV=4	635174887315387	138355615782337	14149878311716	130292762130083	14248260214949	232472342363141	798738322518527	187245764966161	140840278257966	176619340590816	564725115589883	420043388735775	312250767775416	332770646995561	101580412678583	76774463231039	115912441993379	823581871051989	913163040917845	410038836150587
Q15056	6	6	304,7	0,0922733030749208	1.93005	TCam-2 +C63 24h	ARID1A -/-	Eukaryotic translation initiation factor 4H OS=Homo sapiens OX=9606 GN=EIF4H PE=1 SV=5	103828529303165	486983629364914	444124069419582	428324605333068	213815476835498	17435012285139	145510763592386	15155010947276	624337002010003	22451125117156	284232209850333	182145768192573	201916727508736	269292294766963	156323037213358	135308020517645	933343520246442	154481750560523	151297430327011	152124119264374
Q96RQ3	10	10	538,75	0,455713671376932	1.92729	ARID1A +/+	TCam-2 +C63 24h	Methylcrotonoyl-CoA carboxylase subunit alpha, mitochondrial OS=Homo sapiens OX=9606 GN=MCCC1 PE=1 SV=3	485481193907527	460730823750074	33170397852949	240105627879299	283949230541724	114830767508871	574788283123235	408327015754419	254361206852725	380366610497009	48076885100111	258463814954422	368397255414213	38431955678504	139339750590817	474656937706252	516236805115522	361125530940644	321280030403398	216776488854413
P62699	2	2	71,52	0,404376720549256	1.9268	ARID1A -/-	ARID1A +/+	Protein yippee-like 5 OS=Homo sapiens OX=9606 GN=YPEL5 PE=1 SV=1	284869879075377	294293167375014	171300102144409	314860386606577	644777956972888	475196190537072	35531948242736	292871998081667	0,128495531371261	870881350454464	285560880671717	132507708449248	32316387619386	48722688725611	482419267142481	164579121518071	291448391635672	220019904448429	183617371253692	58407590595386
Q9H6Z4	2	2	56,83	0,215868382875167	1.92614	TCam-2 +C63 24h	ARID1A +/+	Ran-binding protein 3 OS=Homo sapiens OX=9606 GN=RANBP3 PE=1 SV=1	933251126731208	257485625353839	278879891344128	827039800680025	203924802867071	780290595492928	232738217923096	132915693105452	369856961465069	302271991973766	234812357312462	309268028283138	48107415372279	277056118121264	165808366868736	25824185504072	245418242839568	251882300317144	298016676234408	291795668111396
Q96A65	2	2	99,75	0,670068303775132	1.92613	ARID1A -/-	TCam-2 +C63 24h	Exocyst complex component 4 OS=Homo sapiens OX=9606 GN=EXOC4 PE=1 SV=1	929517052920701	481201304016663	747251278177144	61935225567414	17873336038822	883642465610638	725761854812623	959804841519703	603814249292596	372517519859985	158576940791763	114458702329419	1304528254568	139328612355769	28201571288985	89589130935827	113576564060548	125676796920307	896797217720615	10628697801495
Q9Y6E0	5	5	337,06	0,0104356808549801	1.9251	TCam-2 +C63 24h	ARID1A -/-	Serine/threonine-protein kinase 24 OS=Homo sapiens OX=9606 GN=STK24 PE=1 SV=1	135445963767719	142787597978065	117707429605807	501810955295068	403512199617552	318621624194031	562452410291633	392429757473991	153334774626723	977087918688549	76680835496663	466559766756753	641139155946547	264271719640947	283161531084272	606682972041558	841755165903724	297355919742378	412175447697196	869211405689153
Q9UH99	3	3	149,87	0,573857073706058	1.92437	ARID1A -/-	TCam-2 +C63 24h	SUN domain-containing protein 2 OS=Homo sapiens OX=9606 GN=SUN2 PE=1 SV=3	691636657200827	890396012728964	984711315200953	807071482456844	743979219127845	219364198614857	76000510629237	936404845323499	599983857841275	66057176075638	77886826301803	216069021517902	908713760556008	629844123944021	404926413350159	11834355879381	747644410449888	996999328576736	797585600845559	754693128959277
O14929	7	7	380,21	0,00702252823583627	1.92345	TCam-2 +C63 24h	ARID1A -/-	Histone acetyltransferase type B catalytic subunit OS=Homo sapiens OX=9606 GN=HAT1 PE=1 SV=1	767463756913297	165949020841405	94414627744937	412450066934055	248896546078115	135722202538173	123412715067034	447508542020993	188570830821463	191092072374983	153962739633907	486923623731177	318584421276651	579064622847292	35739388269737	335218111885105	11226214465773	638656569022499	559302680643914	307317990805701
Q9BZE4	9	9	408,45	0,000509481223174957	1.9225	ARID1A -/-	TCam-2 +C63 24h	Nucleolar GTP-binding protein 1 OS=Homo sapiens OX=9606 GN=GTPBP4 PE=1 SV=3	881511258252355	338106465047397	615588544386427	161940499232449	372704387653832	291090955156757	243409156309536	265153824419026	311901776900514	225314815499986	22988686196359	201274326174275	326275031622454	139729443292931	600030332028136	280101019989951	214920824691144	280164698499577	547520507370102	585754321398645
Q9NSI2	2	2	51,97	0,447782296553641	1.92154	TCam-2 +C63 48h	TCam-2 +C63 24h	Protein FAM207A OS=Homo sapiens OX=9606 GN=FAM207A PE=1 SV=2	726337817824445	55958910866294	576052501227517	357244147418503	554449008803859	31063687009559	830236307195612	856001797421143	158282499141049	719986887492824	48015895646722	249530843336698	550480912021727	297498447641684	220376624046058	578860621276274	672172120189245	658719144910844	58581261850095	426599412432808
Q8NI27	9	9	411,27	0,245983600872651	1.92115	ARID1A -/-	TCam-2 +C63 24h	THO complex subunit 2 OS=Homo sapiens OX=9606 GN=THOC2 PE=1 SV=2	694967962112493	125857213520119	831226127745164	567569432086825	255664043349314	146261434104823	696290950004006	419182030928911	120793303934333	822768075140109	83352714857232	106913309698458	838876208034265	593028999065484	301513940154279	444150452899923	856509478716924	643751095649579	497596163574111	415001209992074
Q9NQR4	4	4	266,23	0,106706676804368	1.91838	ARID1A -/-	ARID1A +/+	Omega-amidase NIT2 OS=Homo sapiens OX=9606 GN=NIT2 PE=1 SV=1	130709315342664	147760940316662	101088841509293	498012537133733	0	796490539858003	163916676576585	891820646790829	448551615280548	220608410356442	187176101071179	235231564954628	171793066817382	139848104492222	0,13637625510717	155236566445859	732979628003961	199859973590778	296185948541182	0
P00367	24	24	1454,38	0,00330139354975001	1.91724	ARID1A -/-	TCam-2 +C63 24h	Glutamate dehydrogenase 1, mitochondrial OS=Homo sapiens OX=9606 GN=GLUD1 PE=1 SV=2	24969715334927	202044802220403	232568199500183	932648531407125	212229848928893	103252623726219	32412078987192	23274340525965	875719080458305	123947884476778	291852866779401	15895341217573	133804385327368	202921758339562	868704902991853	229706578709306	257456327095173	178890496439954	110999631452277	295810524362761
Q13769	5	5	218,62	0,0566996560691883	1.91652	ARID1A -/-	TCam-2 +C63 24h	THO complex subunit 5 homolog OS=Homo sapiens OX=9606 GN=THOC5 PE=1 SV=2	465078833786308	462173643109702	417555407428927	302186737422998	52528402650538	555467176339437	400031289206636	351195635684011	137771971582375	172222066540306	252566442994148	214446204449607	344361143946516	376489328291927	563540057774215	373139805188738	30334221106446	333033006486975	451752506946721	344828693811793
Q9Y617	6	6	260,98	0,0165748040070074	1.91403	TCam-2 +C63 24h	ARID1A -/-	Phosphoserine aminotransferase OS=Homo sapiens OX=9606 GN=PSAT1 PE=1 SV=2	399025911056897	704569693313373	673299744028796	611465744218398	120641323735706	306873392005041	112722653436563	241661171835474	268946953402433	152123840238448	362696026940743	269899848297663	20158251201028	199312537193569	369979071191333	480896067857561	523542741159074	325776548632212	421457207439463	144247009911449
P18077	4	4	186,54	0,0483965367884474	1.91393	TCam-2 +C63 24h	TCam-2 +C63 48h	60S ribosomal protein L35a OS=Homo sapiens OX=9606 GN=RPL35A PE=1 SV=2	157433634417886	100265429105452	137821550362806	121728670183219	21312362641611	630779711300309	211281223257627	97217246457283	692591394985245	306131987534011	121128364776729	133428735524227	156467044343507	121533710958793	982107529082951	184018854979041	149957386778207	143545830778506	146168428439246	105506117741252
Q9NXF1	4	4	203,82	0,46913209571834	1.91288	TCam-2 +C63 48h	TCam-2 +C63 24h	Testis-expressed protein 10 OS=Homo sapiens OX=9606 GN=TEX10 PE=1 SV=2	356757813650157	48485316617173	407351675077361	248450541110551	560429322918461	325370160298261	329250420487689	598621773154524	297153899902194	33941796264097	287822931257813	157007529809299	41581085823111	310810378646811	242070548434191	505134975142327	415444187691938	530881881361946	4123658734363	163990253364897
Q15363	4	4	224,38	0,260353417524273	1.91153	ARID1A +/+	TCam-2 +C63 24h	Transmembrane emp24 domain-containing protein 2 OS=Homo sapiens OX=9606 GN=TMED2 PE=1 SV=1	149307121175889	150791590624993	142243486752767	106552813367072	11578652758043	152441435563124	110263548371361	124299828415403	756504537332089	165375292317177	106941552954801	908486375071032	917382204025626	579855796463795	108463345884565	157561682590296	135282440355643	120087007729145	139802588548571	920416117178869
Q5T7N2	44	44	3117,85	0,00552667379149818	1.90985	ARID1A +/+	TCam-2 +C63 48h	LINE-1 type transposase domain-containing protein 1 OS=Homo sapiens OX=9606 GN=L1TD1 PE=1 SV=1	12839767928466	144247185326311	134430139783906	144280535312248	238482649436738	229235854294824	595905790469421	954730900908525	330889427079725	275851268766708	996319954683792	229723370653137	159409718342948	153467033575758	166670940907094	753722081394193	103627086073272	656824295813687	976220251160107	140160137203721
P67809	8	8	487,6	0,0306543401771576	1.90894	ARID1A -/-	ARID1A +/+	Y-box-binding protein 1 OS=Homo sapiens OX=9606 GN=YBX1 PE=1 SV=3	273887030257495	180262171129589	225668086694967	146185591325175	808518789195382	220343961273761	289834825374706	127511929314156	683945232128787	201464230526403	201607244459952	115640009007866	130664176946721	110107826276523	107232923860021	230129426917366	231852049431692	193414242089532	2165819801538	162389629819984
O75347	3	3	172,08	0,136730358398333	1.9059	ARID1A -/-	ARID1A +/+	Tubulin-specific chaperone A OS=Homo sapiens OX=9606 GN=TBCA PE=1 SV=3	149774172107254	161569019242557	217103907956754	187500228289316	117730709318552	143619413468581	166354531209871	189903568255423	219985689606166	340592901490247	128326516714121	251702092480949	1414580901712	161369166040465	205617568106505	183997894168616	199281894870802	185218285459147	127316250345405	193581685453027
P23258	5	5	380,44	0,00114117945922487	1.90179	TCam-2 +C63 24h	ARID1A -/-	Tubulin gamma-1 chain OS=Homo sapiens OX=9606 GN=TUBG1 PE=1 SV=2	182943480932577	233486794304961	179883251097483	970419937892369	195835272752845	994278285212873	153774853228036	160744374649617	132489802427239	291419633994994	215992180465801	163448056271333	125411340160066	180705377261145	198323982189162	197286492918014	268677522685981	218483106107786	233476688782612	189300292182417
P60660	8	8	452,75	0,0767639083751271	1.90127	TCam-2 +C63 24h	ARID1A -/-	Myosin light polypeptide 6 OS=Homo sapiens OX=9606 GN=MYL6 PE=1 SV=2	601513976803635	70347272597988	650398141245626	471812650965418	635064094091279	61287380373835	494586586171858	656415192138837	221287061852173	130718284504395	109084757898831	649989048841699	532617607291457	460360370439094	736834226932722	865555672286004	103581502421724	864474530778365	105497043598983	103759915073121
Q01105	6	6	395,48	0,0137794424186178	1.90022	TCam-2 +C63 48h	ARID1A -/-	Protein SET OS=Homo sapiens OX=9606 GN=SET PE=1 SV=3	245750056835705	344868470560209	354052598248923	432699002059615	477390783236299	558169787208844	431456007481759	101089693293172	282574359757271	731567199546463	568532377188031	339432010182556	188893770559857	501262147117277	218843922226144	30289969299788	327450797331865	215556496013601	277975540720235	40358016846
Q8NFH5	5	5	308,71	0,00295144844832906	1.89909	ARID1A -/-	TCam-2 +C63 24h	Nucleoporin NUP35 OS=Homo sapiens OX=9606 GN=NUP35 PE=1 SV=1	162713492931756	488177517916705	111955391672983	126992390908219	28098214862553	394318324993258	135328907941747	126888961452683	355536673291726	192689481338498	947134433138028	294770238974696	895232601864338	165731132897679	18807792620974	916898063994359	115963963082326	984955043230639	105756146389483	284349805735189
Q96T60	4	4	215,85	0,0206172749416996	1.89876	ARID1A -/-	TCam-2 +C63 24h	Bifunctional polynucleotide phosphatase/kinase OS=Homo sapiens OX=9606 GN=PNKP PE=1 SV=1	347997788650712	398690747031128	275150455829605	310358246446608	32506423529399	766662882623364	442695970442001	436262762855889	982067665655722	557743233677594	354901623784745	191498796905822	261883129867257	285006391435198	465801623857988	420983918724771	41011330157947	404350013546341	321523448427196	157465300077084
Q8NBZ7	3	3	170,11	0,0170577982752541	1.89337	ARID1A +/+	ARID1A -/-	UDP-glucuronic acid decarboxylase 1 OS=Homo sapiens OX=9606 GN=UXS1 PE=1 SV=1	203700487153921	319889765367053	226772788270824	154754628846706	229568682323657	101196640189461	204200669448496	165070489667784	110854650149494	223063276062738	221455329117706	250457354796478	160247073415973	145376484958279	256559247659488	196410213350178	237081238478438	200434022521822	184020021247448	202594898329025
P46063	16	16	894,87	0,0134761062555188	1.89244	TCam-2 +C63 48h	ARID1A -/-	ATP-dependent DNA helicase Q1 OS=Homo sapiens OX=9606 GN=RECQL PE=1 SV=3	332661386961713	114722497515383	303666116115533	22509709916902	310395452759351	503490484241027	337143626631622	311615101168631	11125666041827	147886592007102	151455166198578	374274321203781	265172759776471	345027600711401	553932680637853	196169939055324	259815570136109	226284278420527	347128495965304	245392720970862
Q5T5X7	13	13	680,52	0,00872410468001439	1.89207	ARID1A +/+	TCam-2 +C63 24h	BEN domain-containing protein 3 OS=Homo sapiens OX=9606 GN=BEND3 PE=1 SV=1	783215555562558	743661802864631	7920467884418	139825220522548	184913325021525	15942434817713	516585993096631	650957654061412	218997413747067	171857288209913	564417406741805	204321571260841	166173258517723	174861653631918	166100935706491	606457222995044	786825658575125	11384582228144	671320961430315	12786452598615
Q96AB3	2	2	76,1	0,396600678717147	1.88994	ARID1A -/-	TCam-2 +C63 24h	Isochorismatase domain-containing protein 2 OS=Homo sapiens OX=9606 GN=ISOC2 PE=1 SV=1	410740025737389	694290794502863	10269602463404	102724023871997	667276991720203	303206914670273	834814822341471	249877939559939	132097130491626	613159179605619	668863710876548	258495339946157	686259372584253	107171081211057	737491491541138	126174158110492	634841143436834	289522481433499	442994545839119	421972248376804
P08572	8	8	273,38	0,0323661982206149	1.88961	TCam-2 +C63 24h	ARID1A -/-	Collagen alpha-2(IV) chain OS=Homo sapiens OX=9606 GN=COL4A2 PE=1 SV=4	245620415894649	157617623855096	449065254366493	130929744370301	529177800818903	170034964549369	451372622811885	224808812409102	136648119878203	123910673319337	195605181823955	784477481315048	170653531394852	240459004947748	154594314954052	16609712577783	107502070573559	238311239656512	174630115577526	129638325220204
Q5JTZ9	10	10	529,52	0,00226032448870284	1.88925	ARID1A -/-	TCam-2 +C63 24h	Alanine--tRNA ligase, mitochondrial OS=Homo sapiens OX=9606 GN=AARS2 PE=1 SV=1	389653183481244	363840500862955	402840847682947	522642239083659	466269361991921	438731719847975	481568063269557	370706592527958	800226761855219	533936521914078	433169836923836	100498283671025	618989688372536	546182154564946	143695984935486	259272078065656	482125739596708	654746839314629	344070487373553	506471972361678
Q9GZL7	4	4	262,77	0,0548618661386741	1.88906	ARID1A +/+	ARID1A -/-	Ribosome biogenesis protein WDR12 OS=Homo sapiens OX=9606 GN=WDR12 PE=1 SV=2	293438854301526	124015783462411	520005981193544	886678727513513	68315000214031	559745213175386	160308125190272	21146843496626	541298438148902	34913532523884	37480192228458	625204262859566	865813624170951	103479930464446	358496365982116	385647654719853	778892666229662	626325794413367	102141800101256	113431451712247
Q96AE7	2	2	56,5	0,0177098537528489	1.88902	ARID1A -/-	TCam-2 +C63 48h	Tetratricopeptide repeat protein 17 OS=Homo sapiens OX=9606 GN=TTC17 PE=1 SV=1	248051794061374	173014299631844	227259599384629	212479928949173	923667302087789	260512554059792	15169480360326	420511727523759	205682070537042	298900390656967	283349347651181	374009920785696	298950838355407	288730709776937	109667361360977	287261476924552	291145046495348	290212869718646	334603709200932	306168108036993
P09758	4	4	236,17	0,00365712296482812	1.88846	ARID1A +/+	ARID1A -/-	Tumor-associated calcium signal transducer 2 OS=Homo sapiens OX=9606 GN=TACSTD2 PE=1 SV=3	146067384950262	273654288224631	209682537811708	110377154618238	130241379997297	867713787026477	869525554080148	964630249548568	309295694060055	242875683729457	1338265766649	137472999689195	177180890268395	929324055811527	14953119147629	153042303843738	119273939206817	150999837711887	173076765250176	442570366452052
O14880	2	2	161,36	0,354309577398937	1.88828	ARID1A +/+	ARID1A -/-	Microsomal glutathione S-transferase 3 OS=Homo sapiens OX=9606 GN=MGST3 PE=1 SV=1	285288279373628	230154705813592	179609126662461	137374732793218	659723859178088	146449185775054	210641620172314	194418400004723	10917917427207	191319464751426	261764046287031	176707458456838	192923192637998	87834961241334	194106580259618	226550924972449	229725321995974	184429054599274	191774532969504	471547083773252
Q96DZ1	3	3	132,77	0,044166310189594	1.88706	ARID1A +/+	TCam-2 +C63 24h	Endoplasmic reticulum lectin 1 OS=Homo sapiens OX=9606 GN=ERLEC1 PE=1 SV=1	435252739621311	565461753536781	421636613992158	194835628444401	987158488184521	408367651996842	879668897550592	116667982079419	535355241340332	23705598867829	39563597154968	262736790523152	392291065628481	202483870078386	411269528299831	49580509363194	548451634664396	572971068719217	460789557514	323918934384247
Q8TCG2	3	3	157,46	0,01017617222293	1.887	ARID1A +/+	TCam-2 +C63 24h	Phosphatidylinositol 4-kinase type 2-beta OS=Homo sapiens OX=9606 GN=PI4K2B PE=1 SV=1	118036160051858	815434294328163	122069582367014	962174500380801	856089381647141	172047699748058	215012210086487	89319217568436	901443565496259	169686882946342	111232479214303	122692947582282	13479846341452	105640327388462	726769284705848	149840142836518	166498055121117	137322596698721	111864691465382	138299261393626
P98179	6	6	419,57	0,206857227560711	1.88437	ARID1A +/+	TCam-2 +C63 48h	RNA-binding protein 3 OS=Homo sapiens OX=9606 GN=RBM3 PE=1 SV=1	227925771393448	233072478879093	226489561455683	22222190451215	20521168994925	29276159880165	887774571520832	164697964593675	206863302438226	148081878454866	177272035924575	385829090888738	315222456588695	377632763801006	196471774701017	124770652941668	209260951491424	158899347153284	158529100960676	347630893348714
O75362	6	6	279,02	0,00141242716022683	1.88261	ARID1A -/-	TCam-2 +C63 24h	Zinc finger protein 217 OS=Homo sapiens OX=9606 GN=ZNF217 PE=1 SV=1	241309316603208	172897671827554	322356894695102	115784010591333	912013444199808	401866466374705	151098624283443	127393630788655	261527998748884	775101260581039	166044462877259	172828772504224	215061069921684	161895117656182	137320939783178	106418567745677	125105589384049	14640489933096	111446374078111	203450025804396
P61221	5	5	253,32	0,221855080991277	1.88234	TCam-2 +C63 24h	ARID1A -/-	ATP-binding cassette sub-family E member 1 OS=Homo sapiens OX=9606 GN=ABCE1 PE=1 SV=1	225771515285103	203480801194044	15046993397359	126597896153576	200409451290524	348819140455294	14927961747273	241167247191255	510293254606199	249728694998384	18850923609798	127477931906289	166630875671584	136109841730672	102770394757534	258532236360072	197050372607241	204095742157162	217789147912026	220390677939246
Q9Y696	4	4	178,79	0,000867533357537309	1.87929	TCam-2 +C63 48h	ARID1A -/-	Chloride intracellular channel protein 4 OS=Homo sapiens OX=9606 GN=CLIC4 PE=1 SV=4	138854778798922	968539777753484	138307098365892	118816070085299	568686353122358	791109177564327	18363359846399	867798558890911	973472145119893	254328739403331	759657021623099	714318010696879	105594756590125	116922101991646	921872293090967	970407752995881	10629627347788	10393497302933	115023935371136	186186574812719
Q13045	6	6	238,13	0,0608910591051901	1.87928	TCam-2 +C63 24h	ARID1A -/-	Protein flightless-1 homolog OS=Homo sapiens OX=9606 GN=FLII PE=1 SV=2	160828520373674	520766127308424	172412295678587	366603719859186	13534458203635	166462976065861	194226559270164	118041057448633	144849884343368	947253370547676	137000797723458	714903438881826	131863072539756	944713366631255	984823847120778	156244717535496	109193573785564	143186811421969	160914369561517	132267072499855
Q14534	6	6	295,61	0,116993582547383	1.87879	TCam-2 +C63 48h	TCam-2 +C63 24h	Squalene monooxygenase OS=Homo sapiens OX=9606 GN=SQLE PE=1 SV=3	137366957712297	450503256791459	149988822456084	141451576157298	177377147585996	978706561848295	186347257810208	122401958577766	107606945090061	169628241188419	103560381492082	939367346300012	139807776945693	267874943020395	11149759653029	173827762756321	111724498813847	168449490478017	174785808135499	104099478342688
A5PLL7	2	2	135,49	0,0364267733050035	1.87862	ARID1A +/+	ARID1A -/-	Transmembrane protein 189 OS=Homo sapiens OX=9606 GN=TMEM189 PE=1 SV=3	680038300383112	963518523987024	104165771584014	140042291422082	109494125078995	118317167752349	746744666747527	466869855061936	722388879229185	779655898177533	839564312097251	145074437174068	100124921061048	166300833077111	110038785218194	992781516201339	121554878610999	130183940481874	103905355335027	822889389346933
Q14409	2	2	63,24	0,0108943743152295	1.87675	ARID1A +/+	TCam-2 +C63 24h	Glycerol kinase 3 OS=Homo sapiens OX=9606 GN=GK3P PE=2 SV=2	17036891398498	12387955132436	182866039418035	250549857344403	150337396361336	38273961365962	591648477079991	147849626659458	460878506614013	154337522342941	229803187156517	185000837599202	175705589542613	162444096013483	123398104795947	224761965784808	293545035164616	284177624375084	22505228081918	160309672171562
Q9Y2Z0	2	2	81,9	0,044447050219792	1.87591	TCam-2 +C63 24h	ARID1A -/-	Protein SGT1 homolog OS=Homo sapiens OX=9606 GN=SUGT1 PE=1 SV=3	437328875452126	18992052780015	77280636888407	269216436772916	622889903872679	359011452285375	449834537024184	446295391288239	76190581736191	82267429239708	916931194506063	29236982754227	29862317534961	181498806386186	161457958101469	136324171454444	553345020966299	409400818471714	324893631985341	847150630366263
O00159	8	8	393,05	0,0525608358801307	1.87552	TCam-2 +C63 48h	TCam-2 +C63 24h	Unconventional myosin-Ic OS=Homo sapiens OX=9606 GN=MYO1C PE=1 SV=4	143650914720046	22007964389012	261575005028862	261471943009679	153560991957374	459550259535743	17848274316407	139297793761753	432275165050122	306258915886433	19163041222707	211838776635902	205533090665147	222681418859375	170206131380426	250867296007059	326106085714734	229283228927464	261751375156127	126123030317042
Q96E29	2	2	101,18	0,240008700091549	1.8754	TCam-2 +C63 48h	TCam-2 +C63 24h	Transcription termination factor 3, mitochondrial OS=Homo sapiens OX=9606 GN=MTERF3 PE=1 SV=2	287014840815404	20026398541984	315152941329988	319620838462589	333427757784417	623098670666955	197685509696056	233535262965652	348766003095758	314935760320554	166287469663839	182998773390524	220928085044931	261610055333173	564999370355941	254826792633655	243613857768128	250659031508169	124744716038659	111032030700548
Q9NR34	4	4	142,33	0,00252159237045191	1.87456	ARID1A +/+	TCam-2 +C63 24h	Mannosyl-oligosaccharide 1,2-alpha-mannosidase IC OS=Homo sapiens OX=9606 GN=MAN1C1 PE=1 SV=1	273899517247045	248113495300588	313526186704737	251169943608761	346382566435468	224351282651528	414492789288925	348009881982419	106660063638768	539569188885543	310788576236303	302370284371636	285072250993692	348918987676251	250017070631992	274022346091522	335072506611529	256125861534301	253587348875402	240031540886911
Q14789	10	10	484,61	0,698884509615968	1.87353	TCam-2 +C63 24h	ARID1A +/+	Golgin subfamily B member 1 OS=Homo sapiens OX=9606 GN=GOLGB1 PE=1 SV=2	855727185494338	199139671232777	778246497887351	670398145222058	342948978010894	503128812414547	854296363644184	108080494076922	102828748052558	130780217998008	731958845959881	79047342131971	769451131510275	601787969753868	901703591896365	152053644175932	171216598247371	121124273808254	717139759078702	285125567751916
P04216	2	2	164,12	0,187645091031964	1.8714	ARID1A +/+	ARID1A -/-	Thy-1 membrane glycoprotein OS=Homo sapiens OX=9606 GN=THY1 PE=1 SV=2	172046110884452	478976880721304	323752949288327	267386082787593	345507895953034	650318882448014	545771968834725	412570589214173	969818373087031	539261024739257	140390966362506	4630440847236	29670133877758	395168676589174	727275254177215	500751309269543	209589177355314	126870935450973	141026501400737	118800503786084
Q9UBQ0	2	2	72,71	0,233783220255812	1.86932	TCam-2 +C63 24h	ARID1A -/-	Vacuolar protein sorting-associated protein 29 OS=Homo sapiens OX=9606 GN=VPS29 PE=1 SV=1	22142030641986	171393735148551	113421632867343	106873876572117	220639529002848	150968259451436	86910807951657	14238683468881	918937876015964	127550392311316	107451274157212	951956449318046	103667707179538	124329065211533	248354331389049	196076697133678	176422521621845	118321915630719	133676647653271	804424761198564
P18669	15	14	928,41	0,0187478265361698	1.8639	TCam-2 +C63 48h	ARID1A +/+	Phosphoglycerate mutase 1 OS=Homo sapiens OX=9606 GN=PGAM1 PE=1 SV=2	193818007600174	183403493257298	191668820807717	225797174333466	120403868889805	100347839619998	103148940261592	273593450783506	171468509601152	122310682422122	154077302648287	119528569341565	188957468419846	160324031714235	169612900812162	159600363609517	174581880201243	137273034053709	145518139427894	124370343350681
Q9BXJ9	4	4	195,67	0,310002164849298	1.86278	TCam-2 +C63 24h	ARID1A -/-	N-alpha-acetyltransferase 15, NatA auxiliary subunit OS=Homo sapiens OX=9606 GN=NAA15 PE=1 SV=1	378938775474001	389220978782868	335425699416236	291317771602204	261210827506107	33747556809709	240423125653098	286757959279745	111757651598984	270482453166004	256997727953248	169167857683789	204956601874549	131452645017712	240147467439455	208772870578787	257968310533706	179851140633722	24431931694844	943171754395851
Q9NZ01	4	4	178,78	0,130607866385177	1.86219	ARID1A +/+	ARID1A -/-	Very-long-chain enoyl-CoA reductase OS=Homo sapiens OX=9606 GN=TECR PE=1 SV=1	250581009419315	750046405053191	261634990665452	234317573503733	304664887961274	3029577688105	299290045413033	354201957201378	102015509596938	260371814212263	421300850900922	165841757344404	208342812027824	296980410644628	506075719121067	495546485027036	40178375567171	254713226355827	229979979961469	158611059247359
Q9Y2R5	2	2	170,71	0,00755726565774228	1.85913	ARID1A +/+	TCam-2 +C63 48h	28S ribosomal protein S17, mitochondrial OS=Homo sapiens OX=9606 GN=MRPS17 PE=1 SV=1	251960934548642	189118931006142	276853954475173	210227180623768	321747920010764	217256333065694	134809522850812	206800012118915	259938146037629	279646494581891	161194129662047	255083447364513	21033295879612	222720494466938	181507902333176	129836468632438	173443108797835	16812864301438	206792493324107	28766284796485
P49748	7	7	355,37	0,0022576580238528	1.85869	ARID1A -/-	TCam-2 +C63 24h	Very long-chain specific acyl-CoA dehydrogenase, mitochondrial OS=Homo sapiens OX=9606 GN=ACADVL PE=1 SV=1	189022123293778	135324945426636	219583672403433	230501077922483	137964877417176	178246681462655	98644754534006	232583757481598	213112889380255	321983749136657	22777651999769	281167094915738	261148647918331	244310244719445	174659589407475	259539618224903	464307848969983	345394031523752	305125936487524	525663152231717
Q9Y2T2	4	4	130,77	0,0396604384796103	1.85843	TCam-2 +C63 24h	ARID1A -/-	AP-3 complex subunit mu-1 OS=Homo sapiens OX=9606 GN=AP3M1 PE=1 SV=1	170727691613432	227386614943616	203039572014776	315167889956649	585640533126908	279117798225399	181172473553548	909001028323076	108311932168282	405343643970295	210646474684324	227127252144384	376566071662051	407959381755141	25387729261023	166905542124013	277277908434558	250066120219069	150873903744686	133767177804229
Q9Y276	2	2	57,41	0,197253817800233	1.85828	ARID1A +/+	ARID1A -/-	Mitochondrial chaperone BCS1 OS=Homo sapiens OX=9606 GN=BCS1L PE=1 SV=1	28159148367777	182880212675862	276910007031687	12515414464254	170081420448675	364147641215776	434314125997971	201799658999399	157465110010129	215719143010118	19735577199956	183839822476547	252055784337344	158941745962377	731620988579786	182538268190676	200715655274566	266559405509992	34570036246754	100831958969361
Q969S9	4	3	212,46	0,0891211807371107	1.8582	TCam-2 +C63 48h	TCam-2 +C63 24h	Ribosome-releasing factor 2, mitochondrial OS=Homo sapiens OX=9606 GN=GFM2 PE=1 SV=1	220094939337814	348397774553489	180064212877305	275953879716436	295191876784194	112442357125218	21956433760219	557790844831978	965757312954116	916747216809942	221709431574374	165390839528029	17074484942561	171450889246703	151848238898159	545964926301054	649703745016816	7361385620813	578582955966561	618992813483127
O43402	3	3	180,62	0,564354250063502	1.85818	ARID1A -/-	TCam-2 +C63 48h	ER membrane protein complex subunit 8 OS=Homo sapiens OX=9606 GN=EMC8 PE=1 SV=1	201857322649832	114913690956173	210414908780573	13157829969239	691606767617076	138423150166803	282518567128431	346276396095022	298531481685378	195514082078055	206815818434515	115792899254539	172280164008893	148981151749994	103614239387046	181862303744187	160994792707064	170058722361491	274685657341504	179592666167013
Q92754	15	14	836,11	4.38653e+09	1.85808	ARID1A +/+	TCam-2 +C63 24h	Transcription factor AP-2 gamma OS=Homo sapiens OX=9606 GN=TFAP2C PE=1 SV=1	960823796968153	728054742269693	113156699566261	102013319812825	289996166553521	114288114875471	174990290410378	153937345062252	860881866268413	808575303419835	120877590820195	17729787464558	106239270172965	10025091349751	103941260458841	985709426598531	104107137325311	112823052149938	950590135197642	207498724839042
Q96B54	2	2	141,58	0,75911464419332	1.85791	ARID1A -/-	ARID1A +/+	Zinc finger protein 428 OS=Homo sapiens OX=9606 GN=ZNF428 PE=1 SV=2	89697953489742	113494961130935	863166921039972	661505301553577	428652105575962	426730009847761	59826765158882	735787259343983	328414281538038	803158182794422	518784573900018	370937179802716	462671081552243	334326991290853	100007460508113	557394409405421	839099667821892	455046961204272	457054625118989	194608452419485
O75581	2	2	58,16	0,676672816628331	1.85773	ARID1A +/+	TCam-2 +C63 48h	Low-density lipoprotein receptor-related protein 6 OS=Homo sapiens OX=9606 GN=LRP6 PE=1 SV=2	928050019071442	156948131356384	136047292053482	791108610828916	907813232768686	116440790762286	715202539479584	616666733845402	47639988810723	134939180302992	916081975225251	538569057772582	59466658280288	396155105781709	9887843010158	115668748472773	152903128178614	100258258009357	120447301110782	528810408404013
P18615	3	3	198,29	0,772135614197414	1.85513	TCam-2 +C63 48h	ARID1A -/-	Negative elongation factor E OS=Homo sapiens OX=9606 GN=NELFE PE=1 SV=3	967718986689854	632702010192869	809702211606134	429489366480596	191491339560919	120632344256256	543417343482575	906008997239863	224857144928551	673595928193888	686836880381499	437258957929094	669833257783529	733877271702382	739659618157394	101663671700755	892526290079857	759322433605835	957619216684551	595557038073907
P09104	16	16	1027,79	0,0122626431370881	1.85486	TCam-2 +C63 48h	ARID1A -/-	Gamma-enolase OS=Homo sapiens OX=9606 GN=ENO2 PE=1 SV=3	105127061407401	190864800292694	595685151145032	36199447596175	102013906966029	306053783251484	875549171156687	119144065968052	185661134724798	117582715188841	677743952981487	767793020083978	50970371147309	384340829089032	945238634873065	567024314260723	90499489972295	979136364918248	97406060648884	617838151446489
Q2TAL8	3	3	163,36	0,19572019351353	1.85318	TCam-2 +C63 48h	ARID1A -/-	Glutamine-rich protein 1 OS=Homo sapiens OX=9606 GN=QRICH1 PE=1 SV=1	147468802460679	11670644858083	119734728591505	866374484369889	139496654944828	879425108803094	54688343298275	74545622294641	30172112918918	747229341381456	10657332035896	790671219773378	733045169726923	110952636671542	869359405079816	134138563824141	105919038205676	83662343870569	124508867088762	217243583911191
Q6UB35	18	17	796,83	0,00709454999672077	1.85284	ARID1A -/-	TCam-2 +C63 24h	Monofunctional C1-tetrahydrofolate synthase, mitochondrial OS=Homo sapiens OX=9606 GN=MTHFD1L PE=1 SV=1	385771980237009	144895169108439	431046122937772	267127801887818	321125699520506	287537730999557	566510589615456	469522548644206	245583487460084	81686137042929	328950027485385	198405631544447	287536793390808	285306621378664	404944037459564	396868847910519	308274771105824	451644197699712	459802177263742	74184582953498
Q96AG4	17	17	1426,77	5.6571e+09	1.85207	ARID1A -/-	TCam-2 +C63 24h	Leucine-rich repeat-containing protein 59 OS=Homo sapiens OX=9606 GN=LRRC59 PE=1 SV=1	165737394167865	206188054201903	247586547000926	371802985938967	423457405669089	128550925765415	140936751101619	118883300792997	367196287236044	227042725452357	192564767780277	478186019391023	446912748248519	388770467826158	880613552053717	194885167139478	232954920736918	306813639533908	2090673535789	34236303222098
Q9H061	3	3	190,83	0,223370824305566	1.85109	ARID1A +/+	TCam-2 +C63 24h	Transmembrane protein 126A OS=Homo sapiens OX=9606 GN=TMEM126A PE=1 SV=1	165286832206856	122604313991665	143842295268056	135417834164272	115258998196914	971859858284917	202964016961483	193265744599378	695136823678776	205956913127238	991100842653781	813130074332734	123615143966263	130915612950046	888903953706742	158591756977367	133848902159385	159467024608429	200236291370684	730376029491465
P0DJD4	2	2	52,47	0,279821522071723	1.84949	TCam-2 +C63 48h	TCam-2 +C63 24h	RNA-binding motif protein, Y chromosome, family 1 member C OS=Homo sapiens OX=9606 GN=RBMY1C PE=1 SV=1	135645219567024	686279642090142	160112964231236	206720624481468	10925917840929	136864222762775	161135246644122	89040758093035	207899475819982	248214015688015	107740841640633	219591801968756	168869260565141	256383528371722	451737618125945	121406502884319	149062070914556	137095523477398	742459684671718	237092561606719
P49327	65	65	4375,59	0,0109575311660813	1.84935	TCam-2 +C63 24h	ARID1A -/-	Fatty acid synthase OS=Homo sapiens OX=9606 GN=FASN PE=1 SV=3	40463778998131	366374976780018	447175481687749	13982542236077	118658070112199	394479991910639	328476522638462	30488074457085	129067649865956	15301487651782	876857271861821	46881521473147	838656094136926	149300925849672	714130053575907	141378620856448	118869352328687	379477412628826	625518406889299	226512382269885
P33176	10	10	671,53	0,062170930195758	1.84762	ARID1A -/-	TCam-2 +C63 48h	Kinesin-1 heavy chain OS=Homo sapiens OX=9606 GN=KIF5B PE=1 SV=1	216156390110462	312742501589904	214058371672117	915269245857167	296315679534524	634719213253184	145711435614224	260862931059341	575624310338818	391640340153182	22744934924176	180104090239373	114188140375246	155877239084397	362039202060303	218770700309378	178146007828374	169190362638329	831062427108812	131516886417374
Q92804	2	2	140,12	0,376895852138678	1.8476	TCam-2 +C63 48h	TCam-2 +C63 24h	TATA-binding protein-associated factor 2N OS=Homo sapiens OX=9606 GN=TAF15 PE=1 SV=1	342474512497993	604538056134829	726812983250721	571837419807956	722618977938746	297054806868384	393318941425038	294055968342293	405135232444854	955045572903502	609786081436311	113689495436725	492517462433121	548208106799541	491325456168223	160728846930646	620065691178999	277252589207902	226485253829311	592178312147763
Q9BXK5	2	2	85,31	0,798648528529753	1.84606	ARID1A +/+	ARID1A -/-	Bcl-2-like protein 13 OS=Homo sapiens OX=9606 GN=BCL2L13 PE=1 SV=1	23064179980332	241390716382928	225654654878432	104206636854357	185963402571664	22308046170102	231631020230829	970414027168245	331658710703764	239994620243482	988595421272742	854433778318356	17265294005566	123632791807405	921696405987278	154716107998391	186844318314348	200811150479067	182843997798005	259935444524176
Q16778	16	16	1590,86	0,318576055804718	1.84162	ARID1A +/+	TCam-2 +C63 24h	Histone H2B type 2-E OS=Homo sapiens OX=9606 GN=HIST2H2BE PE=1 SV=3	24462859664655	158298019675147	201631460344082	140665923111413	846423864772312	271013800874101	178356108395643	276236802879605	676513870819351	113924804617409	197299257659516	180727461668891	157018656123717	164872311562975	124697600316718	226333596467041	166832120508374	177779763799291	188634885154827	273005873557831
Q86UL3	5	4	288,44	0,00370093455452791	1.83726	ARID1A +/+	ARID1A -/-	Glycerol-3-phosphate acyltransferase 4 OS=Homo sapiens OX=9606 GN=GPAT4 PE=1 SV=1	447152518253723	118931591684637	318845956952655	201600280108456	58212534184691	589029721629188	384926875626	181389605403097	648789687968276	185132963521441	268766676313223	739563357293075	13771788112322	147749344611489	466931634618183	227060155012395	285873986605868	183246602921237	327355163338728	281654494764935
P52701	16	16	756,4	0,00747853413262356	1.8362	TCam-2 +C63 48h	ARID1A -/-	DNA mismatch repair protein Msh6 OS=Homo sapiens OX=9606 GN=MSH6 PE=1 SV=2	179889701912777	24643222220636	301505987516868	257968307188227	334433525545691	708502458847773	207892843709844	119160860492431	285871849628241	42054587469566	243449779711308	477947654859448	223041434486234	224609866982127	145119921742601	709207328682877	192319458104099	177940361101725	189688625445115	215659770986097
O14950	4	4	398,69	0,0594060535510448	1.83245	TCam-2 +C63 24h	ARID1A -/-	Myosin regulatory light chain 12B OS=Homo sapiens OX=9606 GN=MYL12B PE=1 SV=2	166499012308698	247215290022288	196682788192055	883037092655697	163886783023873	142093954272717	19046117192775	138490445471045	233909128784243	18042149050715	116645702031096	968359483687003	75152354956317	973133821763671	220109636923669	135251004883433	113952869827495	148351378099728	17329687865504	176744043958164
O43395	3	3	214,1	0,535914752994898	1.83235	ARID1A -/-	TCam-2 +C63 48h	U4/U6 small nuclear ribonucleoprotein Prp3 OS=Homo sapiens OX=9606 GN=PRPF3 PE=1 SV=2	708736296319098	454381667627113	103646997095632	58541895599168	485749125055473	170757900987996	71112864797254	103809783008249	468908232185329	215105065385483	154321617126088	11353014592233	126137046096998	101645701195455	901524417103351	105463420210838	100235959487045	813271713377865	865419601162922	171703817335672
Q9Y5L0	4	4	208,54	0,0445021689746534	1.83156	TCam-2 +C63 24h	ARID1A -/-	Transportin-3 OS=Homo sapiens OX=9606 GN=TNPO3 PE=1 SV=3	709830922894643	645836603757329	324188970202707	142937153266124	850838157246564	402948233165115	335313818086693	643316319628251	521250662139424	122608179639468	719287112219086	543203234876456	25876766834917	320463554411491	788230790475957	443917593218416	445743458236758	139485979376571	750720558326609	105130409780168
O00291	3	3	138,34	0,13414540540042	1.83142	ARID1A -/-	TCam-2 +C63 24h	Huntingtin-interacting protein 1 OS=Homo sapiens OX=9606 GN=HIP1 PE=1 SV=5	856735036590288	116429479966744	884799832724196	919585638948195	11417644171111	138734355289073	976915683106961	160062139662303	268558749737332	722266931284775	114066860604981	75745328349215	906886007556373	131904923679984	104523370986446	886316496135448	774000061982297	857031319161593	11310614086031	227730577085275
Q8TEQ6	2	2	67,35	0,569747905304066	1.83037	TCam-2 +C63 24h	TCam-2 +C63 48h	Gem-associated protein 5 OS=Homo sapiens OX=9606 GN=GEMIN5 PE=1 SV=3	919043283905912	181058808885956	126173802311684	913280808507658	727166303577369	823961607509425	105713398459348	148492637109044	273832991888144	746251149690826	597499150477841	462961579920363	334465102916791	38507586760335	361169801586394	897903519946194	495629555156855	493248531958842	573216189474279	416457055744049
Q8IYU8	3	3	148,26	0,32170327040822	1.83007	ARID1A +/+	TCam-2 +C63 24h	Calcium uptake protein 2, mitochondrial OS=Homo sapiens OX=9606 GN=MICU2 PE=1 SV=2	649313594997046	379688310293221	680213200627567	323154282217872	579423927245022	125140277359436	530510374033956	603643496598311	197954271243688	453741433574796	483312327731692	328147888899942	299797229391851	31239059885624	145017326645348	466917378022649	588709194284589	748125962903694	936273985656858	201850857924772
Q9Y487	3	3	125,01	0,231459279998335	1.82863	ARID1A +/+	TCam-2 +C63 48h	V-type proton ATPase 116 kDa subunit a isoform 2 OS=Homo sapiens OX=9606 GN=ATP6V0A2 PE=1 SV=2	482511620660249	52699450691741	466215496450125	324932911464322	206516627541639	100547660878487	275903372600335	423748137219321	102835527126454	326135935845861	358008154960427	286255323811719	345457436159603	357548354353721	220113208402102	451579350000474	369714332972549	288339255226481	390317418915846	201831723501899
P27816	5	4	219,62	0,365966214954769	1.82858	TCam-2 +C63 24h	ARID1A +/+	Microtubule-associated protein 4 OS=Homo sapiens OX=9606 GN=MAP4 PE=1 SV=3	619972905633875	315201126060169	343044819942918	814128655243455	135893486894978	18635558092257	448276980133497	158839862848034	124092480322032	219989861746498	766243884072035	271037926017472	602453122400237	740787797774359	158647203168316	171258596421537	110399472846921	110687421955868	118086624320796	701772333007846
Q9HA77	2	2	72,85	0,0216314413940257	1.82782	TCam-2 +C63 48h	ARID1A -/-	Probable cysteine--tRNA ligase, mitochondrial OS=Homo sapiens OX=9606 GN=CARS2 PE=1 SV=1	410614259174787	60991263104543	451609457984573	879350450981038	125919922229286	179716800583841	218885086437358	204141122767424	376856977457187	361762132361385	298026763620637	123183028016317	760847167316058	678998018707122	192792447773403	186406136821668	397333210750458	323961774878648	119807427189574	413546769514668
P34059	3	3	132,7	0,462332849696887	1.82652	TCam-2 +C63 48h	TCam-2 +C63 24h	N-acetylgalactosamine-6-sulfatase OS=Homo sapiens OX=9606 GN=GALNS PE=1 SV=1	297815949997218	355892289544334	232409635203736	835834225663599	285176084181233	213874066798304	351328444809688	144433298583109	47879797702172	380934435660446	138055997758818	943314351863228	186795872055597	928982506738664	0	186472875488495	296893971325248	38547908156867	206517454755972	0
P82673	3	3	145,1	0,112948618416512	1.8255	ARID1A +/+	TCam-2 +C63 24h	28S ribosomal protein S35, mitochondrial OS=Homo sapiens OX=9606 GN=MRPS35 PE=1 SV=1	127664960261035	250025236159419	151197682306067	187744370862	373366509784853	120962092331822	210241331116268	888648204893213	697678429537857	102837817762473	11543913240534	196237882537818	184436124402443	366472748750878	146657048687605	819909595941251	109815992099012	134181281143841	201725614920427	219869532800332
O60508	5	5	263,72	0,0322777947732213	1.82549	ARID1A +/+	TCam-2 +C63 24h	Pre-mRNA-processing factor 17 OS=Homo sapiens OX=9606 GN=CDC40 PE=1 SV=1	159784299725195	248974201922826	209646562695613	102085878064994	175987178184147	447776860565626	130202936685357	727477303974966	206969209505737	20162824699867	720268757680664	114761815126575	187082855983015	137112493754809	381281185449461	181488175578307	168516145413345	140194457966692	13993668030962	901702640809724
P45973	2	2	138,36	0,145991418398427	1.82488	TCam-2 +C63 48h	TCam-2 +C63 24h	Chromobox protein homolog 5 OS=Homo sapiens OX=9606 GN=CBX5 PE=1 SV=1	358920789620468	300456355777977	573620147390379	548692880884956	490349930636983	561702943805303	117284438597501	263616564148824	318542302046348	411600385648545	740832359275452	19585531362288	192062176819449	171074273625504	14232057112125	125485399291432	152206769279068	115417126424939	169902001924951	16560625236004
Q13838	9	9	652,4	0,0995511323048359	1.82395	ARID1A +/+	TCam-2 +C63 24h	Spliceosome RNA helicase DDX39B OS=Homo sapiens OX=9606 GN=DDX39B PE=1 SV=1	757797651170306	994945424457417	723362315811499	436346287293053	537034319952786	772199333362472	862382601052239	719442075394901	103605825107558	782991045631746	990402327982781	632545433413087	497827141383441	632789939174538	441182815449666	554595288544775	631357013261723	454214568515765	606490225226078	922474644217604
P49821	13	13	749,15	0,034504022455414	1.8233	ARID1A +/+	TCam-2 +C63 48h	NADH dehydrogenase [ubiquinone] flavoprotein 1, mitochondrial OS=Homo sapiens OX=9606 GN=NDUFV1 PE=1 SV=4	139663499675246	225445530985133	104568519402818	575600396462269	265237960276185	854276657171894	640921653918031	456066721914444	295052717881122	489003613216972	54286498754574	256223613628799	410348194617165	883220006275285	858432811876623	582756419015805	156546505052814	577710856393981	544016834792154	160831513842149
Q9H0U3	2	2	62,37	0,155083581775634	1.82154	ARID1A -/-	TCam-2 +C63 24h	Magnesium transporter protein 1 OS=Homo sapiens OX=9606 GN=MAGT1 PE=1 SV=1	12235327559136	788642508586466	623173225317112	881763333285693	500698020906506	330908066330466	76359905594348	234401504789672	496130283896117	153882941310785	576620851086205	754982336608729	671865918318524	131804623167669	630857441381738	343223909434638	631410825022494	566330052444017	697806997247587	250462324636001
P24534	6	5	436,27	0,0786009089963302	1.8211	TCam-2 +C63 24h	ARID1A -/-	Elongation factor 1-beta OS=Homo sapiens OX=9606 GN=EEF1B2 PE=1 SV=3	227963331420249	875990664430647	164138633306787	129032142139036	5566003995972	138653751017461	107116065916702	178784134109732	40874919464623	833461675759988	132172129198416	12070583225908	161385750847976	200696369459598	359779587633423	768572326837965	669823543685805	122688663361922	120287645742999	157645072674822
O43272	9	9	411,23	0,0362493720168889	1.81968	ARID1A +/+	TCam-2 +C63 24h	Proline dehydrogenase 1, mitochondrial OS=Homo sapiens OX=9606 GN=PRODH PE=1 SV=3	753754588433653	650332648992532	11297547891972	149562473775555	144850100258745	918640255828141	153751746638878	175110495696944	13862300273612	922388625075746	957163357885454	441232690632395	232734890015201	320376490158614	145063664873618	234122139789697	123994640983468	937822314930231	123576062137814	359663664799066
P61160	6	6	442,46	0,0574445217539424	1.81819	ARID1A +/+	ARID1A -/-	Actin-related protein 2 OS=Homo sapiens OX=9606 GN=ACTR2 PE=1 SV=1	200991913614485	105521902194098	176770382622346	192296342254713	322963283937509	147407538408486	102911604992337	173464276735109	330889093916277	571167945130901	220415243383109	184081981366118	202265718544791	139768064930462	339402936501316	892365926629379	119163071005542	169436281527005	991384818962105	584588814753768
P52434	2	2	155,71	0,26785117081662	1.81781	ARID1A +/+	ARID1A -/-	DNA-directed RNA polymerases I, II, and III subunit RPABC3 OS=Homo sapiens OX=9606 GN=POLR2H PE=1 SV=4	268471099985456	179168264346544	252580188857567	238325645606123	113926613105465	145530357385061	122605401829697	127376548273084	171565631066835	143838386614395	149205170595704	187118589784717	218160589151876	26000431739635	114433819760119	183009334323811	205329730587639	170596947309739	153965326096569	115433465858099
Q9UBT2	14	13	712,05	0,0632718506981265	1.8175	TCam-2 +C63 48h	ARID1A -/-	SUMO-activating enzyme subunit 2 OS=Homo sapiens OX=9606 GN=UBA2 PE=1 SV=2	928429077410763	118104399626667	153483397179373	140201474271472	500348072619034	697809288427633	870437671750373	891207168945439	207829454673174	140926869114038	105758545659728	305045682164922	190362815452168	161792637084274	122265547346852	760648525339596	135877187438359	143046118104999	109495595474943	117715955839006
Q8NC51	5	5	244,26	0,401619745217474	1.81744	TCam-2 +C63 24h	ARID1A +/+	Plasminogen activator inhibitor 1 RNA-binding protein OS=Homo sapiens OX=9606 GN=SERBP1 PE=1 SV=2	993044217333547	134359416638278	10087517841584	112291216042729	141352389652671	9257805366278	86558344373132	758943990076447	830902394488085	380270644615124	579491242071238	404516706299331	688579521355189	62296294187218	210916498296316	599348025622946	116851756718465	106685399886312	964412508959567	741864942203337
Q13895	6	6	279,35	0,0390385874841488	1.81625	ARID1A +/+	TCam-2 +C63 48h	Bystin OS=Homo sapiens OX=9606 GN=BYSL PE=1 SV=3	175225033964786	117856381874914	137885426764162	131391133167063	43438778674813	193749666746013	318756259269172	236658419188068	465655213040829	230661481223531	188862735085746	137056324638929	194000710011662	123368311916682	471401251374583	170536659541302	161058981927198	160795424360504	18492663796315	175340526163018
Q9BSY9	2	2	164,13	0,182691348144097	1.81513	ARID1A +/+	TCam-2 +C63 48h	Deubiquitinase DESI2 OS=Homo sapiens OX=9606 GN=DESI2 PE=1 SV=1	915366715946191	50802987741848	105692717202814	128914756579546	18944563869865	116344414214731	771031647172515	251195030580492	278902281251689	139074390512909	890160868570414	26304838372069	168205014817469	208671733662374	113606145371876	53604685789999	118181373202808	126250242601454	822155339441204	248651852775313
Q9Y3C1	2	2	59,37	0,114055154272577	1.81505	ARID1A -/-	TCam-2 +C63 48h	Nucleolar protein 16 OS=Homo sapiens OX=9606 GN=NOP16 PE=1 SV=2	144850662149655	198532725074571	124932423907471	719133550083758	37336301817318	137012442356689	102525261420472	181634623242463	23555229431242	750271923244291	881496565277244	803614804309538	476222069131206	334377185000699	912369848385208	123724483329737	108371792749774	567363259620117	258261080811846	109357611870501
Q9BT30	2	2	130,45	0,0810057574578948	1.81455	ARID1A +/+	TCam-2 +C63 48h	Alpha-ketoglutarate-dependent dioxygenase alkB homolog 7, mitochondrial OS=Homo sapiens OX=9606 GN=ALKBH7 PE=1 SV=1	486075963349312	388498767042433	593063565304636	416380694574986	51508515834566	174856186246562	438769436251694	424868864445131	728302337194677	332926996601053	36897412412749	344830881892547	390907990872846	409758973528437	991834576853888	299527513923465	247890935146007	266987733177916	336101305745384	171218543087948
Q66K74	4	4	207,21	0,13451371491327	1.8129	TCam-2 +C63 24h	ARID1A -/-	Microtubule-associated protein 1S OS=Homo sapiens OX=9606 GN=MAP1S PE=1 SV=2	127561512760489	116750400390614	11512561303557	680413647781612	149513294313159	134265010364491	109094686448805	796447490542465	703852110494505	251857115487951	853072896062286	682335084812784	87738646998098	954329868179457	49726630911878	824502776078071	979443298547993	873820916363497	135504905405579	604211566627773
Q9BSJ2	3	3	128,89	0,0741189674409719	1.8117	ARID1A +/+	TCam-2 +C63 48h	Gamma-tubulin complex component 2 OS=Homo sapiens OX=9606 GN=TUBGCP2 PE=1 SV=2	758233575519894	51067020762852	726825250612172	709412536630445	312867394914291	46632055091687	486998255714548	427473758644988	255016234039093	347296119947175	695956954372972	124493205630561	107995547500741	662840866443391	258911547829477	285466073810239	536649900478008	63372651526665	571382230733033	711563089706936
Q9NVX2	3	3	149,59	0,497139855504302	1.81095	ARID1A +/+	TCam-2 +C63 48h	Notchless protein homolog 1 OS=Homo sapiens OX=9606 GN=NLE1 PE=1 SV=4	555381007544029	513889547694003	520343993741515	435713150817737	2246277538798	212634495733548	282133994554697	232339947640051	533509606184879	844719581738198	348896606126978	702198713794862	382420296570928	416193178811832	378765022029508	280880196120691	64726726614552	52190670578273	372938713114313	405657165786646
Q99538	2	2	161,53	0,397269179225543	1.80732	ARID1A -/-	TCam-2 +C63 24h	Legumain OS=Homo sapiens OX=9606 GN=LGMN PE=1 SV=1	271929830182266	340761669677036	408135742937413	248099411049184	126010007184166	195643219934035	269498060570915	18069414728815	299546277687894	291946644005502	153245767072911	192244431451745	360141377662359	232240788693596	312958890255367	364834992048435	328427991311783	262707351103668	24941670692762	166091638692715
Q9UK59	3	3	104,43	0,0446632870807694	1.80524	TCam-2 +C63 24h	ARID1A -/-	Lariat debranching enzyme OS=Homo sapiens OX=9606 GN=DBR1 PE=1 SV=2	102379758255413	119859558173703	11918978303858	160239155271173	628738022884655	145096102121151	853857358210877	664872725574158	211231196634352	971918235589973	924670800268196	197296310485217	139792743347377	132925046526608	889740138481974	969627959614592	111747240994475	146867215406797	133709620328792	131770713948357
O14497	6	6	160,94	0,0272535125044648	1.80514	TCam-2 +C63 48h	ARID1A -/-	AT-rich interactive domain-containing protein 1A OS=Homo sapiens OX=9606 GN=ARID1A PE=1 SV=3	193542703836641	184637331452842	155532867579186	222450826696954	342614481564403	197297368108555	291168190279896	273553921774486	972135471503941	25128605695973	158056043227603	202001251472153	199553209681121	25875441088444	294230654591956	237534525971532	168936644415961	209136694214715	198983621628855	121845221336474
O00469	12	12	729,47	0,00416580306293368	1.80447	TCam-2 +C63 48h	ARID1A -/-	Procollagen-lysine,2-oxoglutarate 5-dioxygenase 2 OS=Homo sapiens OX=9606 GN=PLOD2 PE=1 SV=2	233724861325191	172914133139864	200463006704521	939815565948091	191381266306935	293330896683457	141937058049312	103851939374773	688680337610108	183900705552314	992960755597141	102997158957122	100508245904573	964623213531864	118773535006154	106056764956536	129594864581389	15770888345471	110501028438661	847489556373211
Q12923	2	2	70,39	0,00437948091673845	1.80392	TCam-2 +C63 24h	ARID1A +/+	Tyrosine-protein phosphatase non-receptor type 13 OS=Homo sapiens OX=9606 GN=PTPN13 PE=1 SV=2	17926399584974	194151806069948	140085284825111	19815298976984	105670805591784	10580289377106	183834299459284	212595773162751	201201247514256	137152039740357	117756775319087	177356632351086	810082812696929	120978244669672	203957264063994	831285069042787	902626288916149	622057929898723	652137176640115	144173795439399
Q6PCB0	6	6	355,83	0,0426072200129424	1.80375	ARID1A +/+	ARID1A -/-	von Willebrand factor A domain-containing protein 1 OS=Homo sapiens OX=9606 GN=VWA1 PE=1 SV=1	187301681278946	23260044305033	216403049282641	366481003074693	129541346629478	639059647751162	86776246216257	120403477538498	159099754896371	730657533527645	830638760950691	902353753328275	172517777953524	247023105683722	130849268088171	17430356490876	115025835306017	654521992503408	104592868519932	820811161106689
Q9NS86	2	2	119,03	0,46071147681162	1.80258	TCam-2 +C63 24h	ARID1A -/-	LanC-like protein 2 OS=Homo sapiens OX=9606 GN=LANCL2 PE=1 SV=1	221100133326873	169079705018771	258624951798108	339507747262506	138183336241943	348817771060881	183785282258858	588052392984417	364572550730398	218704265782926	271103154108885	65875958389223	44467081227192	399774081170725	915975714686557	201051281135425	280511621714957	367080356097912	279742164018929	397395289613667
Q9H4A3	3	2	128,56	0,430586615673678	1.80153	TCam-2 +C63 24h	TCam-2 +C63 48h	Serine/threonine-protein kinase WNK1 OS=Homo sapiens OX=9606 GN=WNK1 PE=1 SV=2	126439114782271	950048392463642	175876862946011	102365830852687	646157611113379	138599296954523	241350433684417	103364033210476	801235419748174	993615121875591	244564776042452	115850860450193	193034811812142	113986108694169	181396870758145	293303511669171	190652862782062	218464434503382	19216985706757	173907824386705
Q8NC60	2	2	64,47	0,309577369124694	1.80094	ARID1A +/+	TCam-2 +C63 24h	Nitric oxide-associated protein 1 OS=Homo sapiens OX=9606 GN=NOA1 PE=1 SV=2	155264138974208	444534317083555	879879492598379	130960677550815	13760604704142	102734865820421	134879493313435	132084028430025	247585370619743	181088058312489	588106725291817	663893913409689	114482145882257	216940412570712	228649055905831	95651091245811	126404192301585	771019517397192	171482067511999	541541530127597
Q14847	3	3	169,67	0,213846832806667	1.79813	TCam-2 +C63 24h	ARID1A +/+	LIM and SH3 domain protein 1 OS=Homo sapiens OX=9606 GN=LASP1 PE=1 SV=2	14078057189557	102808418769383	71104522681834	636391773054733	158644455512371	11000824618785	113005239672379	140478622712142	141891391364282	119362469801075	208131279182163	178749522601095	20747436523231	174491204555713	209289736709278	207252715424056	230202341282963	182958246104219	203908579276339	137136046462902
O00308	2	2	133,68	0,424957904972407	1.79753	ARID1A +/+	ARID1A -/-	NEDD4-like E3 ubiquitin-protein ligase WWP2 OS=Homo sapiens OX=9606 GN=WWP2 PE=1 SV=2	191323600370018	154161821150931	193084837229377	108842767756203	139131863829508	103999121098222	175703677794201	167513772420191	784586533559251	314363308087345	197460291264689	227674099505424	187908663106727	151988856820719	65335977632126	133889637178851	179156480390392	258979188521284	248560843149408	211544422568024
Q14157	7	7	475,99	0,0249492067688923	1.79576	TCam-2 +C63 24h	ARID1A -/-	Ubiquitin-associated protein 2-like OS=Homo sapiens OX=9606 GN=UBAP2L PE=1 SV=2	20372428761751	833345321576186	153453894060179	96246501684706	586001139014676	287013224363597	143614069848722	222596108053773	249575072500042	106817209124702	10668588853619	862843277687632	967570982356096	115821360458557	983615980924129	181766183670264	133778260715446	187418212893805	285536379965549	240580919000567
Q96CW5	2	2	94,18	0,24621822488027	1.79516	TCam-2 +C63 24h	TCam-2 +C63 48h	Gamma-tubulin complex component 3 OS=Homo sapiens OX=9606 GN=TUBGCP3 PE=1 SV=2	265352042972462	626856637535078	121495874911673	592822656470257	189586585578245	164277039540216	265336933856386	294359603210284	505159432633561	188975926074553	155261031235128	228707675173686	172765270592885	296928012698737	151581668540382	194134708452787	263192020670958	909332243015508	595887486652342	52532274795933
Q6P9B9	3	3	168,21	0,0999259831053242	1.79504	ARID1A +/+	TCam-2 +C63 24h	Integrator complex subunit 5 OS=Homo sapiens OX=9606 GN=INTS5 PE=1 SV=1	285082056579875	204291484563587	267903722236845	237075521217766	122760711424264	224413234553907	127216134709734	468071025073294	202591397393635	288124984053057	264941440873302	563205748926208	47140001698429	290159666908733	330821626406863	243837893206097	55627192083411	781533188995108	399896965809335	547445619378033
P45954	8	6	452,01	0,00192028429150115	1.79447	ARID1A -/-	TCam-2 +C63 24h	Short/branched chain specific acyl-CoA dehydrogenase, mitochondrial OS=Homo sapiens OX=9606 GN=ACADSB PE=1 SV=1	173984231458072	199944249279738	136530635013253	187422641111407	146696515258903	383761491154171	126289300680691	1139507109391	375559525139066	127587789079412	953080680710322	247807706866262	154108388718528	122322497620906	153173193907109	115222239835629	195265630097716	157407553885547	129351715704243	325421844935506
P46379	4	4	137,53	0,111882347198849	1.79379	TCam-2 +C63 24h	ARID1A -/-	Large proline-rich protein BAG6 OS=Homo sapiens OX=9606 GN=BAG6 PE=1 SV=2	226809305006602	625506430231712	622167319731267	697680897905266	821408480216361	298408034560548	343037702589332	828360537369907	292635993174525	135114348328547	359892573449105	531705858934552	538749275311547	644460058789779	561588503586616	451251252708861	773424156811029	109653893223236	850054105393079	704107686821686
Q8TF71	3	3	180,81	0,117848733261065	1.79249	TCam-2 +C63 48h	TCam-2 +C63 24h	Monocarboxylate transporter 10 OS=Homo sapiens OX=9606 GN=SLC16A10 PE=1 SV=1	884410831091866	104940945105858	814033878324157	470110016103946	825231326011775	726016564813123	57236371556533	230670270116479	133155034135002	294340139875294	925987269451944	393406708270379	689842062958014	427198067268395	486967292028234	143397456207551	169566104712492	142479055690134	169016148962843	67085858283167
Q9NTJ3	4	4	187,1	0,0205517263328776	1.79211	TCam-2 +C63 24h	ARID1A -/-	Structural maintenance of chromosomes protein 4 OS=Homo sapiens OX=9606 GN=SMC4 PE=1 SV=2	196054030490416	102760727370316	133245280794235	982037185194162	395461506399156	20995077145745	116232394528902	136479188841854	162544820364192	133670116254538	128381226133444	912679858704389	148110455036299	974307166784421	677932159466909	206122319326213	170675565221236	174214989397785	204398731650261	712642226402319
P13929	5	4	532,35	0,00305457704341949	1.7891	TCam-2 +C63 48h	ARID1A -/-	Beta-enolase OS=Homo sapiens OX=9606 GN=ENO3 PE=1 SV=5	18126022431476	123740005325805	194301541603793	14104723945034	192640230880651	741934179701479	242006199740281	138382149737325	534059334910119	127195834813004	104259461550315	837167383599456	139491203117202	152696516574738	170055588424777	170785120694111	135122903115532	156931562633709	149624674560585	487103407485067
Q9P0V9	3	3	97,2	0,0625364543153981	1.78855	TCam-2 +C63 24h	ARID1A -/-	Septin-10 OS=Homo sapiens OX=9606 GN=SEPTIN10 PE=1 SV=2	272994132800357	271038369905817	439848880183485	584436163758144	455537786041213	219008012887384	173573132416641	940512981475097	27774167044392	132196336195311	446701706724107	189395715634454	777888417585344	917611019442576	137859279560045	288937241875914	595807959659042	111092452224281	554357598011798	798526781845374
P49591	5	5	197,96	0,0718441521445231	1.7882	TCam-2 +C63 24h	ARID1A -/-	Serine--tRNA ligase, cytoplasmic OS=Homo sapiens OX=9606 GN=SARS PE=1 SV=3	172056330613889	82054136367271	183476173621295	116179320584394	245046553796245	116766906182304	479004918042463	208767714917557	922003853239052	651528714717191	119243374473164	503216727835357	991443931939224	187048654882984	531951905190932	198680675389075	841243369604406	951330756801039	121234030791924	327000350716753
Q8IYB8	6	6	344,17	2.41631e+09	1.78709	ARID1A -/-	TCam-2 +C63 24h	ATP-dependent RNA helicase SUPV3L1, mitochondrial OS=Homo sapiens OX=9606 GN=SUPV3L1 PE=1 SV=1	105152935531009	502338638509698	125267174289275	123179130814956	167620533026508	156943787824202	11289493079222	105061420533616	667012410832695	136879765779747	829594750174162	838246960153995	119367915509842	119077429893231	713538106289509	129477902432782	101399506741981	101641507483809	144006376888673	570072547371152
Q9Y3E0	2	2	156,57	0,818560581060402	1.78579	ARID1A +/+	TCam-2 +C63 24h	Vesicle transport protein GOT1B OS=Homo sapiens OX=9606 GN=GOLT1B PE=1 SV=1	133306023206168	191981017257618	111234859620797	862560251534266	656980380487168	10322267120012	854946329524578	127628591486562	880226595436101	172693999605524	967410600155874	758884367941413	717559592446107	627737485878511	125578483340957	101893231449712	110941695056503	749887194864948	871915195350794	408513796059627
O75534	11	10	547,55	0,00484875845219335	1.78311	TCam-2 +C63 24h	TCam-2 +C63 48h	Cold shock domain-containing protein E1 OS=Homo sapiens OX=9606 GN=CSDE1 PE=1 SV=2	505143086291281	827843878038971	823151113282698	125850023057905	889066552127942	273766809711586	809268603050424	46958906870729	268851369455652	101185955459004	825388906802063	297092103756191	128226927906058	172869594694901	113457027625063	385677210016568	910327624860104	438406358811915	5344892425188	148251875237609
Q9ULU4	5	5	188,66	0,51214010405916	1.78224	ARID1A +/+	TCam-2 +C63 24h	Protein kinase C-binding protein 1 OS=Homo sapiens OX=9606 GN=ZMYND8 PE=1 SV=2	203689422778764	151148429542309	272159785873517	149848134740517	24645997698354	42816893459569	904436300899948	133506531446517	229913076029047	176224669472871	136106019000042	165452916193518	190003325533499	910678627360284	396125096761745	112732707293032	230272060862749	319307480010361	214094854292028	136325744564173
Q93096	3	3	88,74	0,0210563628512735	1.78071	TCam-2 +C63 48h	ARID1A -/-	Protein tyrosine phosphatase type IVA 1 OS=Homo sapiens OX=9606 GN=PTP4A1 PE=1 SV=2	222199609863483	15929865566387	232310305346914	150504609723404	138336864271198	192893378559124	304506360783666	212542113347624	10118528975357	209929076010384	884634712959122	517703513499635	10969115811595	981165354265487	733038131764881	125578594958994	82479956048582	109348671521424	150295348883602	448804115997288
O15270	8	7	469,68	0,0385800808711396	1.78039	ARID1A +/+	TCam-2 +C63 24h	Serine palmitoyltransferase 2 OS=Homo sapiens OX=9606 GN=SPTLC2 PE=1 SV=1	714478428897342	82485490100789	106609615357034	824900977895422	105361571804146	423786403539053	748809465145846	122922350076938	776562458080044	196638294406022	951417018814007	212143934400164	114663241037556	817242599408196	64230727266299	592118842691541	101572962014264	169068658905289	105730656205488	180894412183992
Q9UJA5	4	4	140,55	0,110426680499874	1.78005	TCam-2 +C63 24h	ARID1A -/-	tRNA (adenine(58)-N(1))-methyltransferase non-catalytic subunit TRM6 OS=Homo sapiens OX=9606 GN=TRMT6 PE=1 SV=1	137924302483979	147351406963096	154176232531805	985149010435411	860099108082422	516848752630809	111196456561459	713195241843033	303063756006312	712742324572745	722673846629733	735015629924665	649306747691756	131577812794589	128173873841317	136323491866525	999412259997701	924710043347869	738066940034094	184658397667068
Q02241	11	10	558,2	0,0301534115523108	1.78003	ARID1A +/+	TCam-2 +C63 24h	Kinesin-like protein KIF23 OS=Homo sapiens OX=9606 GN=KIF23 PE=1 SV=3	169819974331499	780658866493783	291075635697802	172997091432043	277318427654563	270265186617617	326655545005956	130935913056547	157393274920957	248631053387738	168188839209752	682735059445826	338313777073435	276048068855125	125165040750544	985685880749781	151385627512488	286296344442469	187667756156582	354232643860652
Q9NYH9	3	3	161,1	0,202330504079001	1.77968	ARID1A +/+	TCam-2 +C63 48h	U3 small nucleolar RNA-associated protein 6 homolog OS=Homo sapiens OX=9606 GN=UTP6 PE=2 SV=2	247481242956473	291845536683348	483611303334606	294267414466086	489273687981705	409823462357597	166370776915355	892190714652174	886501203703609	70197138623413	41824629677897	304251630440752	253469465882698	230669992781221	739914452502324	850019997551556	30559964977672	428076601073457	454468329776182	268152268137251
P12268	7	7	432,66	0,0399599916725711	1.77951	TCam-2 +C63 24h	ARID1A -/-	Inosine-5'-monophosphate dehydrogenase 2 OS=Homo sapiens OX=9606 GN=IMPDH2 PE=1 SV=2	181699193090458	796294335201023	170603854430003	150330518042273	71232819218702	257470128412069	245652359467808	129152204952209	164280864776043	992912861688355	143577189985645	143044396203634	10682083838346	16221156472331	537715339736996	192845379617328	13788087213695	117636511861027	230972637791469	252046234567255
Q01970	4	4	246,86	0,00802443251469498	1.77912	TCam-2 +C63 24h	ARID1A -/-	1-phosphatidylinositol 4,5-bisphosphate phosphodiesterase beta-3 OS=Homo sapiens OX=9606 GN=PLCB3 PE=1 SV=2	542621938760454	231561566132524	464514092475215	248490235562805	329907867259839	532396139070607	402590692664032	302469961551877	264672552509201	335684118787789	329926297949532	222708654714133	38657620938306	359012454624149	267149648750896	493788225295592	33925632600841	492273799318737	618112491442204	202579799308786
Q15185	6	6	312,35	0,0983335960013829	1.77894	TCam-2 +C63 24h	ARID1A -/-	Prostaglandin E synthase 3 OS=Homo sapiens OX=9606 GN=PTGES3 PE=1 SV=1	100600368130961	554992597839863	472325095056109	603302518799147	189190103264507	246992226466909	651436038363647	290436182912244	21801091082665	827737673229595	61946508900392	10881627558789	111453771530043	54671524022041	141485107646949	599902453264721	104665191747093	472950231246456	473704987079774	234076953184948
O75955	13	13	783,79	0,0536249527622313	1.77888	TCam-2 +C63 48h	ARID1A +/+	Flotillin-1 OS=Homo sapiens OX=9606 GN=FLOT1 PE=1 SV=3	700880062470472	613000656711631	619971453100915	361180099097945	142054003759779	154180779136904	26974160150064	339835247523859	361632433668663	628413686871764	284696042939207	206343742013704	220428512251619	187881445550853	182136729445582	36759321070624	499937122784325	250044911657687	215017013044087	12874341336211
A1L0T0	7	7	417,93	0,00165293003687783	1.77767	ARID1A -/-	TCam-2 +C63 24h	Acetolactate synthase-like protein OS=Homo sapiens OX=9606 GN=ILVBL PE=1 SV=2	479953689140464	199770661744001	492696782333453	410803009378653	477098416262153	529729551446741	492383917827379	220924739602512	849354217800562	517290736643844	509566700501001	368628635216143	376143716966285	624319059153634	743451184720564	548096860565787	418678200580007	414590860677662	368719627341723	249802509573644
P60174	22	21	2201,46	0,01885152932626	1.7769	TCam-2 +C63 48h	ARID1A +/+	Triosephosphate isomerase OS=Homo sapiens OX=9606 GN=TPI1 PE=1 SV=3	678867054494376	34683255420424	422181873205497	347240912886156	26156546608931	140957269813851	116489256020527	623979209105673	41675326651918	430823062549825	703785959351159	467573022313012	390613986739495	324313904376346	161379566021971	242906673136163	34625818056427	291255437358172	189203116593864	26974998546167
P53985	4	4	269,2	0,288722425671475	1.77655	TCam-2 +C63 48h	TCam-2 +C63 24h	Monocarboxylate transporter 1 OS=Homo sapiens OX=9606 GN=SLC16A1 PE=1 SV=3	430374712066439	476037993832218	50875934182509	365023306241512	487996888157555	414287002661136	3070187372467	257660893402733	336679954141641	533211513699993	510606003651936	570965740205684	491700709626401	660159557592314	458819328231245	345969235967236	401170797284933	407277758516013	522703492704134	466529652443661
Q01650	3	3	261,76	0,117681273327433	1.7759	TCam-2 +C63 48h	ARID1A -/-	Large neutral amino acids transporter small subunit 1 OS=Homo sapiens OX=9606 GN=SLC7A5 PE=1 SV=2	150979213866169	965984671389947	161718785895895	183133098139584	133762484936639	120775621972333	880044480145361	93168811021914	986778734055496	1981767584094	850193412155267	106752864527367	127517004270264	171761281059367	392169732235241	11180799824557	164193065127304	101275981203862	890658675087949	851924726142241
Q9H5Q4	3	3	100,24	0,110893690184168	1.77568	ARID1A +/+	TCam-2 +C63 48h	Dimethyladenosine transferase 2, mitochondrial OS=Homo sapiens OX=9606 GN=TFB2M PE=1 SV=1	454199130145259	328272039804663	439082421568012	47463580929224	57791281651573	698434826328357	117116415799108	728887865415778	481637675982104	472314073621427	495584822422797	360775876838748	53133667143417	527110742826433	419992224996493	536960027379318	415220714312748	471863711021286	575138052373419	162368779393348
O43663	2	2	74,45	0,0842302807382621	1.77341	ARID1A +/+	ARID1A -/-	Protein regulator of cytokinesis 1 OS=Homo sapiens OX=9606 GN=PRC1 PE=1 SV=2	100934805856806	502395469685637	17394978933664	175827457716977	149415927348071	16832140295865	886705510224277	73269964251919	477488588225361	130021914172624	102711894957091	207680054550319	190452192049516	250664979342784	101901927525436	173154589051841	153646734863367	207155760818416	202891970206447	860356776130664
Q16181	8	8	397,1	0,00261859685150168	1.77334	TCam-2 +C63 24h	ARID1A -/-	Septin-7 OS=Homo sapiens OX=9606 GN=SEPTIN7 PE=1 SV=2	833186733139105	102899130101053	116736442621293	671844639673215	409216746454729	302515901641411	964618588117059	844241022587733	109454914900157	104399245150966	666194482867653	437987612539378	608704750330086	622932248658018	885604991728166	12346577045811	96980303926276	821164721644994	844654669007879	307487604809897
O60610	3	3	117,1	0,139794129881208	1.77006	TCam-2 +C63 24h	TCam-2 +C63 48h	Protein diaphanous homolog 1 OS=Homo sapiens OX=9606 GN=DIAPH1 PE=1 SV=2	352585120420279	367184767429257	313398131746714	156381331447722	102892749415482	226014033297739	181358963471463	329700862673449	853747779326826	380939920515373	293044460403434	211308157182592	22468833426563	198781884604796	147886532803641	370167456669155	308211863526331	368854776288344	386356045367029	317271796153885
Q9BYD6	5	5	254,73	0,372352162917645	1.76928	ARID1A +/+	TCam-2 +C63 24h	39S ribosomal protein L1, mitochondrial OS=Homo sapiens OX=9606 GN=MRPL1 PE=1 SV=2	679637119400349	437370629776702	733824856322665	836461862019679	841189398022693	714199209066367	784057252735946	587238241483061	559360479962902	109927905642174	465136416816568	794099276506637	817755247722543	597987678807823	73663840059553	539362602846182	896896045705438	621644902466531	675088876866391	805898997368658
Q9BRJ7	2	2	96,99	0,0609073092950323	1.76831	ARID1A +/+	TCam-2 +C63 48h	Tudor-interacting repair regulator protein OS=Homo sapiens OX=9606 GN=NUDT16L1 PE=1 SV=1	151208198023945	663325481678945	196190030853275	399353184200681	343472494363688	554532095934063	187983649247793	542080444861494	660207178029111	431375019996025	650875890828233	478742438609383	711717223543382	480889564492269	137185487170846	522240663768224	128030234509757	136648329314986	124394500526748	572015885385407
P48729	4	4	187,27	0,0230534997639443	1.76647	ARID1A +/+	ARID1A -/-	Casein kinase I isoform alpha OS=Homo sapiens OX=9606 GN=CSNK1A1 PE=1 SV=2	934107890882144	567233501251183	799147013985415	777669188903248	993045271275673	768430158141685	83794936528885	562682039565671	101303160098334	854110964882301	611755247747117	459402871132003	554042781364439	749242595878601	684257833847221	683991975965908	595207223879827	579121406274519	6025860093649	405624226588635
O15194	2	2	52,54	0,500437753308763	1.76565	TCam-2 +C63 48h	ARID1A -/-	CTD small phosphatase-like protein OS=Homo sapiens OX=9606 GN=CTDSPL PE=1 SV=2	35971959891128	266716141357258	303636804082022	297700539505413	205125699429192	275859875975631	149517824622655	196387983632759	126444726937979	202759615858741	19845686582988	409573303104786	339468267639106	350597063677509	209761469130406	154726480946351	279649883486074	222596907966221	262696746256911	364443872782634
P16989	9	7	600,33	0,0145412050358813	1.76391	TCam-2 +C63 24h	ARID1A -/-	Y-box-binding protein 3 OS=Homo sapiens OX=9606 GN=YBX3 PE=1 SV=4	335762910127501	189946693508876	300435129551521	338211393656915	338532742460755	309005926496056	283004716691466	205621596268416	329926167211267	50516161593443	274172840891119	721216278498031	360084710140519	450818113348436	25990195361489	166830222978847	353431686053736	353398973860066	222401254507302	143426110970916
P04075	23	23	1578,34	0,0152399619835515	1.76361	TCam-2 +C63 24h	ARID1A +/+	Fructose-bisphosphate aldolase A OS=Homo sapiens OX=9606 GN=ALDOA PE=1 SV=2	968867159990472	307308283800916	108481126510349	970124057341765	683579272211912	485990033405504	742554285975762	838498420111295	80436693990458	66849376709193	106969081537133	220103294720595	148320374531603	12036953754295	943707017496592	105164685378212	130258553313036	230828001695588	188592051342736	264537180234862
P09132	3	3	156,92	0,201420834032405	1.76	TCam-2 +C63 24h	ARID1A -/-	Signal recognition particle 19 kDa protein OS=Homo sapiens OX=9606 GN=SRP19 PE=1 SV=3	725527959807493	288856952957084	732184882214067	40647710926265	1861151536069	420556886143129	540259492675227	349215369391579	699926483296705	234952501879667	582994762486028	332523934960476	860548649466384	777092171627305	205700821848854	582648923335046	347242685715267	492462161883617	668198153016074	461449298875032
Q14320	5	5	284,24	0,018097442082046	1.75975	TCam-2 +C63 24h	ARID1A -/-	Protein FAM50A OS=Homo sapiens OX=9606 GN=FAM50A PE=1 SV=2	136771358536175	164068157574718	127602730487098	105399668462876	294827343151983	355521360753831	14623895193198	227052889084203	259722469217104	169394556912486	107867195420831	273884832169137	145934272372173	288952274824443	34900529063318	519861009987705	125279393149904	172225091975985	226746129695552	425226050558705
Q99584	3	3	123,95	0,11218288679371	1.75895	TCam-2 +C63 24h	ARID1A +/+	Protein S100-A13 OS=Homo sapiens OX=9606 GN=S100A13 PE=1 SV=1	334842486213213	223846052814413	280782313375386	209492805775841	227381420091284	485403373759509	319877108333696	304184025022442	388632726764679	368043392589903	310418272961462	185355500951611	246168644550919	246356103371106	152908183809286	262959065737202	269835063916282	27172614482345	308163081910619	285082962452508
P53701	4	4	233,58	0,265210715818255	1.75808	ARID1A +/+	TCam-2 +C63 24h	Cytochrome c-type heme lyase OS=Homo sapiens OX=9606 GN=HCCS PE=1 SV=1	631613810015456	33076235779939	840365837434632	536834544922332	927257768156806	686157073554941	603624512931205	728792987086731	591885941805263	133066060239153	617985665618856	782035546388633	789306221574251	696707672813112	666330717551242	795303801547565	103365304050037	125242063436863	106620145119985	972278567903047
Q9UMX5	3	3	127,99	0,162556162193961	1.75763	ARID1A -/-	ARID1A +/+	Neudesin OS=Homo sapiens OX=9606 GN=NENF PE=1 SV=1	607924051809972	23143384344302	797955927123015	441335069463234	389095451817073	526774969240365	509208345260623	612114274409648	356942791593147	295678203367973	505269350211702	331327644158369	446410957160609	426078958424466	304391851917786	453279797218089	548018319955247	290659995108729	46186276419505	261729758492938
Q16698	8	8	490,02	0,0387228451195164	1.75691	ARID1A -/-	TCam-2 +C63 24h	2,4-dienoyl-CoA reductase, mitochondrial OS=Homo sapiens OX=9606 GN=DECR1 PE=1 SV=1	452225106547477	730384693521656	367582007415733	387881580743967	295807933341416	302882113276864	354016936329294	230437221431078	139442373725156	438046751246029	501677501496167	241556552830082	334193548711709	293090860344361	104748440994712	443567750731735	415549630813088	309486229736888	209947995680405	229444674768005
Q8IVL5	6	6	382,7	0,151145612476111	1.75282	ARID1A +/+	ARID1A -/-	Prolyl 3-hydroxylase 2 OS=Homo sapiens OX=9606 GN=P3H2 PE=1 SV=1	25379257149306	151592574588253	168764901728823	335346877497358	923944488580531	244768721180067	921094498292176	269404530570594	217653930039024	184573927050506	41115312903787	195248806323139	372511359259827	386897951400563	142689987085258	285787763357018	278053218998631	216562549967703	180777585939914	169015065383117
Q99959	21	20	1365,73	0,00268984551125062	1.75121	TCam-2 +C63 48h	ARID1A +/+	Plakophilin-2 OS=Homo sapiens OX=9606 GN=PKP2 PE=1 SV=2	243178871383726	440249394526056	231252427544527	242436269683637	206967421012154	217741184918487	208436822811251	217447059696422	377386352831212	475065299439659	260063729343181	234214684911532	212734186858001	199068647329147	168746408853228	30706203094159	296581274476572	263752842964104	267466778876139	231145891535403
Q9Y6D5	2	2	72,52	0,132117430898597	1.74706	TCam-2 +C63 24h	TCam-2 +C63 48h	Brefeldin A-inhibited guanine nucleotide-exchange protein 2 OS=Homo sapiens OX=9606 GN=ARFGEF2 PE=1 SV=3	409219238791222	341929368615349	356194843936719	264854422692493	282233178718853	223550232304644	435993326434396	259682346263244	267189718069427	371302190056598	161663197160544	12760460796115	206487830872807	160992320283392	252111539968777	258767823662803	209105241787485	216361888877027	312629653773427	788733225957499
P63208	3	3	101,57	0,524301817373712	1.74704	ARID1A -/-	TCam-2 +C63 48h	S-phase kinase-associated protein 1 OS=Homo sapiens OX=9606 GN=SKP1 PE=1 SV=2	843044379308298	545586563650514	858451515569014	522380380644806	663918353426618	507093711298861	619659599857607	585916221255916	478777934484493	605571000792809	479374950458274	584641784635717	599905441584568	490480650901001	460599609228207	449375268750608	819916422568392	706624348196482	718084225840168	54747724070607
Q9BW92	3	3	217,89	0,01499502918852	1.74704	ARID1A -/-	ARID1A +/+	Threonine--tRNA ligase, mitochondrial OS=Homo sapiens OX=9606 GN=TARS2 PE=1 SV=1	594646539286382	614977578052334	770460416808183	97693464434962	418969971258102	112338029619045	579912462853155	751724638695573	566734674298496	115975953594945	667920583591173	190061112462477	757965773194587	141552298610985	266083105441863	312774342596184	645023652201857	638803110665399	244068481148043	939243589597562
Q9BRJ2	2	2	121,31	0,0137843920305046	1.7464	ARID1A -/-	TCam-2 +C63 24h	39S ribosomal protein L45, mitochondrial OS=Homo sapiens OX=9606 GN=MRPL45 PE=1 SV=2	319665382118178	24123505635441	355907722419756	289803376307309	232308240077075	635982128077777	239975653996876	259726818664701	191855839092908	788910757861455	258611692675335	404754666272209	300096756902759	286013296524236	196263224128295	466763580451816	572864903719403	67930274847758	732296910108499	334717379983763
Q9NY47	31	30	1994,15	0,000855819978559325	1.74572	TCam-2 +C63 48h	TCam-2 +C63 24h	Voltage-dependent calcium channel subunit alpha-2/delta-2 OS=Homo sapiens OX=9606 GN=CACNA2D2 PE=1 SV=2	527030570832747	145346688395259	869394868045544	497759963378198	736716176086186	156722577776613	933555505327972	822132469488267	480593154744093	779352048568915	605813806599633	77013003142567	45102290687243	643463642783938	231727595343923	643545825089006	423538797731318	611524875021639	87464039018882	141002870258853
O14494	3	3	282,65	0,203444773935271	1.74308	ARID1A +/+	ARID1A -/-	Phospholipid phosphatase 1 OS=Homo sapiens OX=9606 GN=PLPP1 PE=1 SV=1	359330553305694	406678930027786	54762836374841	291357919009842	13409307694454	176298528066185	626903670466573	561159914961226	14748582107915	686627523922217	307654249446329	213486411574422	206109913187982	240976239879895	510963934443807	510190583313541	456516608904592	275635333285622	381902391813084	102322943013166
P27144	6	6	260,33	0,0232452502101065	1.74246	TCam-2 +C63 48h	ARID1A +/+	Adenylate kinase 4, mitochondrial OS=Homo sapiens OX=9606 GN=AK4 PE=1 SV=1	41029703466288	223738668701249	405496269867662	309745566050471	113577687383979	360026938245518	309069084157565	410645414708831	376882191781033	484274761898089	280852060289942	240355824027314	290465822006318	213115335367702	827008733735329	372678505048748	391069274950376	480497257148367	572992468109338	171739189838889
Q92552	5	5	288,66	0,0103741529860258	1.74168	ARID1A +/+	TCam-2 +C63 48h	28S ribosomal protein S27, mitochondrial OS=Homo sapiens OX=9606 GN=MRPS27 PE=1 SV=3	250984531934507	254183288225574	257709409054902	228658696289731	174623983851787	294495239915212	36150444919615	280849008792637	402945919722657	300940507139777	243093780876529	115388370980549	203479320009469	190125422227783	198039638731148	286350774316609	215641798134137	224574980132519	242220389080341	176455066809439
Q14318	5	5	276,17	0,136780346254409	1.73954	ARID1A -/-	TCam-2 +C63 24h	Peptidyl-prolyl cis-trans isomerase FKBP8 OS=Homo sapiens OX=9606 GN=FKBP8 PE=1 SV=2	160579888777761	107548953994358	14161640336777	102267929477684	15121899365885	564207744902475	181267306882319	116250993105766	386495446641874	112755889117723	103659573268922	714506893444085	983787730483384	103298124707637	959116974672248	133363126268529	105106117660212	993980806076146	124674459344352	508424481212656
P16278	7	6	332,21	0,0435795609669254	1.73781	TCam-2 +C63 48h	TCam-2 +C63 24h	Beta-galactosidase OS=Homo sapiens OX=9606 GN=GLB1 PE=1 SV=2	876997602108658	889827751055843	100494889703614	810131863097418	70552913173306	118953599205333	97556050328574	114129964303377	843659537688115	607884560463391	82882033631352	538838083716484	764893582319159	75153267755375	55149073120187	861350036093091	791216774424884	616301707135734	10223858036173	89030280783758
P02545	61	61	4941,22	0,00424506086711396	1.73756	TCam-2 +C63 48h	ARID1A -/-	Prelamin-A/C OS=Homo sapiens OX=9606 GN=LMNA PE=1 SV=1	109155892859384	122065535895117	12259122412497	709963926889587	68175479645593	52945351086737	863611349196621	793306151245439	888966701213734	123061048320307	942053972970293	740456268097948	675784069582241	843402317499643	832052256124236	954652009072465	11676221915358	984739354294976	915041040249167	108985531133415
Q96GQ7	13	13	486,07	0,0259194861041548	1.73684	ARID1A -/-	TCam-2 +C63 24h	Probable ATP-dependent RNA helicase DDX27 OS=Homo sapiens OX=9606 GN=DDX27 PE=1 SV=2	932411284823317	111929623390219	122303337170785	920388193681835	866731659260844	449016953640409	118184369911483	822978764438775	34988478198934	102383353646976	868573106518837	570706059492683	687827157840465	679137807902643	597118603590637	864060477901918	92918773682416	102730173409724	984061458535427	755250614066077
Q8N442	2	2	78,06	0,0805894530737525	1.73651	ARID1A +/+	ARID1A -/-	Translation factor GUF1, mitochondrial OS=Homo sapiens OX=9606 GN=GUF1 PE=1 SV=1	582737524996496	518796242555229	714147852047432	101063395014723	476707988083089	202255993269366	369744465778187	586261771575218	784349729356367	695870351771374	603312190106473	779589762366952	728485827614319	736471256119663	394400416564957	613451884125034	104667694540714	639213404558346	631702924307919	546284210783805
Q6NYC8	3	3	151,38	0,249597457104807	1.73617	TCam-2 +C63 48h	ARID1A -/-	Phostensin OS=Homo sapiens OX=9606 GN=PPP1R18 PE=1 SV=1	403655184295278	30591889119844	354170005501191	334570371272865	457288949069206	256739505121782	694149546555799	139417055099565	235946561966007	392095821853796	121518747509166	127182171058319	13540759514716	162447072068944	324935811963166	728148169101537	725945109260229	516315632190493	539926432413402	563267900663908
Q9UHG3	13	13	967,57	0,0346020502053958	1.73438	ARID1A +/+	TCam-2 +C63 24h	Prenylcysteine oxidase 1 OS=Homo sapiens OX=9606 GN=PCYOX1 PE=1 SV=3	105545423967205	908696374280358	990597888424412	827418829672199	113504575704391	577026357015649	101233404852876	750978520295281	680398855114994	103647454387	831088484397342	684790625708721	827729203955463	893150623743452	128206236186265	106584470584583	101274195987871	920899788861624	860862073206639	701034795096215
Q9NWU1	3	3	117,84	0,588615471128702	1.73108	ARID1A +/+	TCam-2 +C63 24h	3-oxoacyl-[acyl-carrier-protein] synthase, mitochondrial OS=Homo sapiens OX=9606 GN=OXSM PE=1 SV=1	818748395312019	323047165021263	917017548710026	891599260654545	113314430828796	732824942637481	778323496772401	570417739303314	902164821504502	641142329307661	695226784916687	678581549794085	742607202909846	993948092420804	794998297776529	830497083969364	761409446105488	753060109553184	951897312630503	62348259648969
Q15542	2	2	74,53	0,461334702156646	1.73076	ARID1A +/+	ARID1A -/-	Transcription initiation factor TFIID subunit 5 OS=Homo sapiens OX=9606 GN=TAF5 PE=1 SV=3	273526390282169	148136572278012	357095187728538	312595710201484	427091774178196	188121536111675	503384169699625	280098604565194	216826135731174	267171955944975	221639247984893	199144106654332	281168579678151	411494334997372	173015247935397	276591398092473	226288435258114	256327579553267	337408347777644	923339607088366
Q9UHV9	2	2	117,94	0,207099070035089	1.73048	TCam-2 +C63 24h	ARID1A +/+	Prefoldin subunit 2 OS=Homo sapiens OX=9606 GN=PFDN2 PE=1 SV=1	397143399931607	28723413031801	696109431051965	152126123535323	115894249630711	537148666993315	87901353855747	808461508609034	978059374266305	16461083182799	857189192970411	178765727696363	145662424210025	193567047626343	110542515258432	798303996617772	163424117687393	116766222317716	133840467617765	11945098556938
Q7Z6Z7	14	14	859,74	0,088001995837955	1.7303	TCam-2 +C63 24h	ARID1A -/-	E3 ubiquitin-protein ligase HUWE1 OS=Homo sapiens OX=9606 GN=HUWE1 PE=1 SV=3	673608029084586	549373399636462	718074686337842	684561727563818	115254083928763	653690458566196	909173161560003	933053838990158	807904150425877	113687964194911	639867680557557	697108636725914	630860164059301	837574728184257	778997687809733	782311285356403	844250183572286	835382828340303	815965713048176	630992902846191
P38117	12	12	793,16	0,00677754190831337	1.72741	ARID1A -/-	TCam-2 +C63 24h	Electron transfer flavoprotein subunit beta OS=Homo sapiens OX=9606 GN=ETFB PE=1 SV=3	120664866410371	827191219167069	110895718061533	767227411696894	122517910754339	75326323721641	102833544669154	103000004787005	621178640672597	950225866774533	915508690570319	771757867424131	100782157542456	818188116121859	757453790062161	112687985797212	891530039009508	116860022484587	114739746485954	809665125245785
P49590	3	2	103,56	0,00341839571608071	1.72686	ARID1A -/-	TCam-2 +C63 24h	Probable histidine--tRNA ligase, mitochondrial OS=Homo sapiens OX=9606 GN=HARS2 PE=1 SV=1	738771300774571	438684372798167	574058142280444	392375227139061	137566084152436	572752864033961	394571411585933	427022296382462	899425229180577	446162953482081	454057052099792	517638360117081	489388297778856	326883558847737	460575484012816	477819373469237	65360761922455	616991079474677	621193853854054	827095760981571
P49023	2	2	121,03	0,352045290524123	1.72618	ARID1A +/+	TCam-2 +C63 48h	Paxillin OS=Homo sapiens OX=9606 GN=PXN PE=1 SV=3	401144416194254	354518890272062	383360121756437	381767913776211	264935248959119	262399277411925	263971279079723	151365280867457	324592832758163	226168029804675	219758419446218	381689293815593	253007248307612	379198668756036	125345215192766	210015789236076	229615739750554	219324044784548	150658295113766	16804524240168
P10588	2	2	95,02	0,156288131526733	1.72585	ARID1A +/+	ARID1A -/-	Nuclear receptor subfamily 2 group F member 6 OS=Homo sapiens OX=9606 GN=NR2F6 PE=1 SV=2	877890780388639	874920801089758	981855839543825	11938666366267	922279333100888	614056269234252	73424186991058	918060031726825	499279386732303	928155688763061	956479604325045	850346323738727	959751196815026	97795295445888	872598258302663	122845712585483	108713943841162	857386833642305	953025297950335	521562732650391
Q15813	2	2	75,37	0,100360783783036	1.7248	TCam-2 +C63 24h	ARID1A -/-	Tubulin-specific chaperone E OS=Homo sapiens OX=9606 GN=TBCE PE=1 SV=1	64800480269377	54914908700592	813132707874683	796282323363899	816712099688264	418134589226758	580492011505884	506248527209301	508754039926848	638659410063776	508155174884393	613173587229711	672303895044216	923218677671475	551181935083513	689911405971381	586970505136633	646690661499779	727839384165734	367855197618282
Q6UW63	2	2	84,14	0,386205876439642	1.72474	ARID1A +/+	TCam-2 +C63 24h	Protein O-glucosyltransferase 2 OS=Homo sapiens OX=9606 GN=POGLUT2 PE=1 SV=1	134854034369466	129146214716244	124985031523293	146130329317766	15992016440798	125384290424298	206216795022623	32245876759364	158633684917587	148222946838636	432107794275813	767414958063312	10502415767855	82348356772054	829899823139353	115183647542555	121312662509097	100118668794682	117387314482929	634434842094507
Q7L592	2	2	91,39	0,274850411326625	1.72372	ARID1A +/+	TCam-2 +C63 24h	Protein arginine methyltransferase NDUFAF7, mitochondrial OS=Homo sapiens OX=9606 GN=NDUFAF7 PE=1 SV=1	702487608984765	258387548621543	634675454936316	585943783482857	116208604850103	742054553683136	603201795264599	399545575536926	490517730358949	630850867205277	470050321708556	799005112753121	526396644539766	111868637645304	327682065607977	446461539966003	506277491124598	111345533893584	855868279775441	841640736174227
Q9BZQ6	2	2	102,33	0,122530736844424	1.72278	ARID1A +/+	TCam-2 +C63 24h	ER degradation-enhancing alpha-mannosidase-like protein 3 OS=Homo sapiens OX=9606 GN=EDEM3 PE=1 SV=2	192470797297921	197070931604062	169641715420719	109304101961028	121487272818027	1170976120069	18214390110596	132256493307435	886813165922246	176694115551793	12564672978858	858298564910989	990163775013884	757479813389245	143303315797477	133073668406994	163346031747694	132583938895644	133440284586316	831566263974188
Q9NTZ6	5	5	212,23	0,00341718355028597	1.72227	TCam-2 +C63 48h	ARID1A -/-	RNA-binding protein 12 OS=Homo sapiens OX=9606 GN=RBM12 PE=1 SV=1	148167181041399	123448358137973	117627296855243	84091968816302	609775670540732	107254734611729	632848697730892	627352942487288	414576618765951	120642938668966	918444139603762	492065648456363	615042063188557	616121997873377	118692230447913	869711646052729	103336563383611	802010355391406	806288618148402	594306069618603
P62304	6	6	340,34	0,415522386266266	1.72212	ARID1A +/+	TCam-2 +C63 24h	Small nuclear ribonucleoprotein E OS=Homo sapiens OX=9606 GN=SNRPE PE=1 SV=1	120758755682856	826532038936871	116471689576722	793520020457058	129946039438794	593996410152266	115291758422822	112349716811917	551834124253064	690968457604033	883040240494029	695950521660856	824212747172521	847047086008913	104001162328166	128697423115894	123041125670731	141299047708465	153405737612018	960830423309796
O95674	2	2	232,42	0,295720187784442	1.72174	ARID1A +/+	ARID1A -/-	Phosphatidate cytidylyltransferase 2 OS=Homo sapiens OX=9606 GN=CDS2 PE=1 SV=1	17033169545396	156668866668549	171155487186041	179379209926169	138657396648458	196310762050304	167781465196756	171927852715007	136914962788519	230177998248492	198904813099492	301117533262046	215817724137816	257335231606059	192860362483138	175984288256816	197067076649342	239101077267881	195831689296376	280930626854988
O14646	3	3	127,02	0,264988666508995	1.72047	ARID1A +/+	ARID1A -/-	Chromodomain-helicase-DNA-binding protein 1 OS=Homo sapiens OX=9606 GN=CHD1 PE=1 SV=2	414835494920473	410430712935331	409430429817362	688654690295699	541423995407053	474695106486102	597007120542876	375243362380147	270246505195975	997578495272007	410586879007987	529593377746184	393378794505442	438958545091366	318192952271937	386598140336981	582232128025927	671687092316137	551691037980323	777078793932527
Q13765	5	5	357,53	0,310878464310854	1.72036	TCam-2 +C63 24h	ARID1A -/-	Nascent polypeptide-associated complex subunit alpha OS=Homo sapiens OX=9606 GN=NACA PE=1 SV=1	101706487325153	568173965728955	911692363356216	854921506259756	116067214528202	127842231178342	104597619139398	110645364440267	207296713456489	981028368915134	901754340908671	784196052191343	103555762005386	207467382807073	707721147830774	10569973276964	909931001539804	109972158912353	14338230107098	193336844562177
P10321	3	3	209,02	0,246780558568093	1.72035	ARID1A +/+	TCam-2 +C63 48h	HLA class I histocompatibility antigen, C alpha chain OS=Homo sapiens OX=9606 GN=HLA-C PE=1 SV=3	693911487945681	747274776303276	484125760777334	42476190397775	265309131797006	659170600429276	366964402014626	385657339904294	520695152019605	595605158717188	430883137291669	357759156880863	362757145868706	251504927731144	512800002578082	464287164965283	515522277729129	331053911387084	370563958384102	369088883152985
Q9H9Z2	5	5	387,24	0,0029227098228527	1.72	TCam-2 +C63 48h	ARID1A -/-	Protein lin-28 homolog A OS=Homo sapiens OX=9606 GN=LIN28A PE=1 SV=1	610249492814685	565081701844112	784285272829384	674898789334044	659791735464356	58443179533466	537258540530751	680465490354989	380200348927246	784548904714625	429397669827374	456403613605895	663119542897957	638826147674799	533529062184496	524715744102131	6217813729093	515622155049156	690155713490846	361525336303495
O15164	3	3	102,52	0,000725126679814059	1.71995	ARID1A -/-	TCam-2 +C63 24h	Transcription intermediary factor 1-alpha OS=Homo sapiens OX=9606 GN=TRIM24 PE=1 SV=3	110909941398625	90641845788958	979421537778294	866107550882669	997701226932428	54967429006892	998870737503242	827958979790428	217575882150788	101154336337608	67021376164363	629125611861004	638621053296301	600261742888405	420561264423562	76490132665577	889494762091065	598638659685315	612638526594064	651916307341832
P49959	6	6	242,59	0,0264528685622774	1.71924	ARID1A -/-	TCam-2 +C63 24h	Double-strand break repair protein MRE11 OS=Homo sapiens OX=9606 GN=MRE11 PE=1 SV=3	141780233690045	791470049326609	120213746120026	103779036787406	138458306197395	112813951689353	112896548851937	139863897544351	134940812689716	109227459506399	967960130647202	733874677717873	873485862519236	882081958568284	110432216472668	121269004929428	957158025322065	105009809811625	112907718902399	746695562496287
P11586	5	5	192,07	0,0667421969043841	1.7189	TCam-2 +C63 24h	TCam-2 +C63 48h	C-1-tetrahydrofolate synthase, cytoplasmic OS=Homo sapiens OX=9606 GN=MTHFD1 PE=1 SV=3	370662320174649	231423072716332	304266050821652	36186514646321	345889587407797	341492380228733	28241005642107	276043230618621	344628685434233	402243960165533	210119102561396	463511682970835	325285663964021	378163440505278	687240104597922	1852937329215	31728300731296	300089489912491	339926083173252	147889522447192
Q92604	3	3	159,42	0,0192998649756596	1.71615	ARID1A +/+	ARID1A -/-	Acyl-CoA:lysophosphatidylglycerol acyltransferase 1 OS=Homo sapiens OX=9606 GN=LPGAT1 PE=1 SV=1	171306904485907	797847262104939	172198787528311	138684122186006	106245732651639	15489591966664	212980307363901	158351030473426	127355435413093	169327462535117	134427384777453	816835350644736	10638460271121	210273178323504	809199397491976	120482450500502	101187062740459	945535222654246	120027820806393	105264614673119
O15127	2	2	332,95	0,207831849429525	1.71529	ARID1A -/-	TCam-2 +C63 24h	Secretory carrier-associated membrane protein 2 OS=Homo sapiens OX=9606 GN=SCAMP2 PE=1 SV=2	641176281073106	67777462488402	588674198222833	430729618856178	578934197317452	637017232892794	854940671137147	831699364330284	161851598084983	192217563667572	497035279293678	300671972367237	313227676970507	356522802917279	401662226704238	765603984068561	790433145159179	669352268949589	671082240201185	820019210009735
P05186	21	20	1389,34	0,0254424416870834	1.7144	ARID1A -/-	TCam-2 +C63 24h	Alkaline phosphatase, tissue-nonspecific isozyme OS=Homo sapiens OX=9606 GN=ALPL PE=1 SV=4	361137105074149	324830877802412	347688449040486	409761587172257	15237440387279	196957288501918	212737854106698	245247662785921	444209976867273	23996217665252	353069331316698	51855652158358	487974473264892	552778239148447	142078126286324	295458721434554	287335078418285	373961416920134	443189144906578	118535745333121
O15498	3	3	114,01	0,142508604407232	1.71386	ARID1A +/+	ARID1A -/-	Synaptobrevin homolog YKT6 OS=Homo sapiens OX=9606 GN=YKT6 PE=1 SV=1	126436174245229	991764854000326	133421254525778	204174987645243	544704322688808	256819546778399	151373968588586	217041597869569	461859330194387	148833169350175	115680548717581	349374195157543	206008365124644	304911765981222	581036073472629	125423907912792	151963698732616	200317021843666	143321154358624	116781875618884
Q9NR30	28	28	1768,8	0,00631347404914362	1.7122	ARID1A -/-	TCam-2 +C63 24h	Nucleolar RNA helicase 2 OS=Homo sapiens OX=9606 GN=DDX21 PE=1 SV=5	397262901148876	196887042389693	508702747990651	484096487163418	797280371626282	238952448003277	41969109582306	747279621904065	283937792838724	682906079331962	363486163915635	658576642378005	63090025061665	535395030124119	442782726161601	274656258337336	594772787392653	833264124883523	494564823759612	654285243316933
P82979	9	9	493,12	0,0295668175435582	1.71151	ARID1A -/-	ARID1A +/+	SAP domain-containing ribonucleoprotein OS=Homo sapiens OX=9606 GN=SARNP PE=1 SV=3	416415266275327	192803826112278	485152940338403	56637775603506	105402847059192	32570888475715	608428803485967	31831889796935	107462885495774	814755678022805	408877501193679	105559232764573	836913030091995	975985276876785	628086793568152	507247744904572	526177544883864	665306889600231	584932496698104	448826144984079
Q6NZY4	9	9	394,45	9.86837e+08	1.71077	TCam-2 +C63 48h	ARID1A +/+	Zinc finger CCHC domain-containing protein 8 OS=Homo sapiens OX=9606 GN=ZCCHC8 PE=1 SV=2	113181567466536	529841316363708	129819878223723	844524954173169	103567892126002	413967729284985	372359386051318	292638692394051	475637391283406	525608647299316	805492859778203	873204144900583	101516867241968	138355509293586	60739842572566	121912376755084	914487569939946	116034599418504	100061319530257	34733762050918
Q9BZE1	11	10	605,23	0,037188564597935	1.71002	ARID1A +/+	TCam-2 +C63 24h	39S ribosomal protein L37, mitochondrial OS=Homo sapiens OX=9606 GN=MRPL37 PE=1 SV=2	4256319196699	289552591564882	373955894369492	282271963641422	360450833812358	298076332864357	561332262396556	344520135717414	229580191190719	351756350847854	351925850946018	169331768841401	318988323905002	309536542600502	226830173720692	428353678263286	34428639865508	398691569753816	388274522996322	194394360974856
P09234	3	3	216,66	0,185030974546021	1.70886	ARID1A +/+	ARID1A -/-	U1 small nuclear ribonucleoprotein C OS=Homo sapiens OX=9606 GN=SNRPC PE=1 SV=1	499173570137096	64483737924064	455060337961839	333586299283284	190073061505431	605099896943039	631596156170605	805057116489081	184415098370435	324252270608045	393566118630272	350547973128717	395268053643554	470954539374689	155796082724568	469243789695342	583053186105011	461132944389934	76681672439158	35763260276085
Q9UIJ7	3	2	208,19	0,522830884055551	1.7083	TCam-2 +C63 24h	ARID1A -/-	GTP:AMP phosphotransferase AK3, mitochondrial OS=Homo sapiens OX=9606 GN=AK3 PE=1 SV=4	520336100231537	596233767151519	526301830899538	409281646556654	456471817352452	625201601774698	915289952876133	128355398673551	171598242528057	988193339103705	467293014540951	252982895752962	348992913630185	300894019652907	411114369948178	5455837911692	493547690927063	416773920205196	53137286655291	306291040521018
Q9Y5M8	9	8	529,28	0,0860954288753362	1.70777	ARID1A +/+	TCam-2 +C63 48h	Signal recognition particle receptor subunit beta OS=Homo sapiens OX=9606 GN=SRPRB PE=1 SV=3	177498360326858	105524142189223	181619963929563	181631503064667	201356552574254	878028369375137	204234120755202	118121885461925	130392544668541	128478065583145	139338466180716	102705789429157	151029981439395	199810927251845	118864318046995	19491546873876	140994001161479	151003700511229	175370932361931	744385019916768
Q9ULF5	2	2	61,24	0,482131738209561	1.70711	ARID1A -/-	TCam-2 +C63 24h	Zinc transporter ZIP10 OS=Homo sapiens OX=9606 GN=SLC39A10 PE=1 SV=2	277209323839208	264087756271317	312414766734468	260561922388043	348092181411641	220517725544492	246923191834878	298024621300619	207753653775789	233606131814101	191112142995832	160966429237412	221921161101344	307881301613946	179835621071594	16590049140781	136760223165972	185691300361166	395787120209976	151827029744317
O75436	2	2	107,19	0,089489388484663	1.70692	TCam-2 +C63 24h	ARID1A -/-	Vacuolar protein sorting-associated protein 26A OS=Homo sapiens OX=9606 GN=VPS26A PE=1 SV=2	542672838028541	798319191322355	625348321295921	43956903998267	622458257633663	659787294615393	846630934400454	533062176437443	115558272160045	864841483783094	520944203979887	545524226527483	672309619139909	878421122260499	365467518350208	667169108464576	564037371975962	58769356787521	690516277652668	571938312266258
Q8NBM8	3	3	113,65	0,2499108483782	1.7068	ARID1A -/-	TCam-2 +C63 24h	Prenylcysteine oxidase-like OS=Homo sapiens OX=9606 GN=PCYOX1L PE=1 SV=2	932738067208986	111870374329226	11049077135249	110820225930583	113363727238221	370765595830364	140900801048256	197369454596682	381258647379493	100419884306926	348762353348138	664044331965226	807522274905033	843933089906845	753904733206538	841230264112024	820104789038608	591959526709667	677639645828886	206911658426422
Q29RF7	10	10	552,25	0,00380542380479387	1.70586	TCam-2 +C63 48h	TCam-2 +C63 24h	Sister chromatid cohesion protein PDS5 homolog A OS=Homo sapiens OX=9606 GN=PDS5A PE=1 SV=1	47193903380264	585343529392173	389957165417007	293565160348232	172106046266077	190227022909425	29180833139255	380729397002508	293943683390691	499870286822486	496438044651398	240291288724033	269329180439719	313010305211514	423194527276388	458703226882506	432057277466448	319673885178977	233884015417994	353194253646805
Q6NUQ4	5	5	215,62	0,180465642252689	1.70576	ARID1A -/-	TCam-2 +C63 24h	Transmembrane protein 214 OS=Homo sapiens OX=9606 GN=TMEM214 PE=1 SV=2	437190515607269	429486832969206	413842653238398	266645239878438	313160518525782	331360122221421	388804583100727	31656300028468	149648537785741	445020028417118	324663815638759	261992369274324	29305295547423	307563389161897	200952334044877	344572420010913	386514148517485	323747390209469	398011668464003	162186043338998
P15328	3	3	180,22	0,663203226500867	1.7054	TCam-2 +C63 48h	TCam-2 +C63 24h	Folate receptor alpha OS=Homo sapiens OX=9606 GN=FOLR1 PE=1 SV=3	588275294063701	234290711838541	527704217334895	606303307880246	592431997205719	816125428106645	465455970232301	604928422699335	103627843968972	562934256170778	628149467281307	518316489863694	569155366249594	689691256504182	55300245891661	69007641158819	623084407273448	684316566945043	787074069089464	552610574948397
Q92626	12	12	619,84	0,00328301613576587	1.70291	TCam-2 +C63 48h	ARID1A -/-	Peroxidasin homolog OS=Homo sapiens OX=9606 GN=PXDN PE=1 SV=2	472432450202282	22486784556387	682314650367793	767972272940489	829463674877864	101911376846483	549076228233263	410470125598324	127635625200535	540113348952466	728879266989295	780644732125288	705883390427121	947638698097514	674586023901058	612966864442172	632298165236447	567075345786405	673812961294378	883191452385861
Q99471	2	2	118	0,598350635022754	1.70286	TCam-2 +C63 24h	ARID1A -/-	Prefoldin subunit 5 OS=Homo sapiens OX=9606 GN=PFDN5 PE=1 SV=2	106825092495778	105161932686858	11522964992181	150023659379247	179511612121345	96795398004058	102225141265136	115613444042539	94317328301492	158017820902498	948405750621708	187185311691604	105730146521355	120404981545646	143615637105582	840984004935595	1580446730969	147082622112327	114592834361862	170007476523486
O95716	2	2	110,4	0,0668506444656491	1.70137	ARID1A -/-	ARID1A +/+	Ras-related protein Rab-3D OS=Homo sapiens OX=9606 GN=RAB3D PE=1 SV=1	599336007391572	428850675803818	514511415319601	36409310187078	54866778181022	345955436091119	576318137372904	597493363165002	210097414235902	105498830991417	484306997708872	330821652865618	442379445609066	512342241140603	407650489560918	534565983134344	471917226346309	505736183661284	54996544009014	390333855546752
Q14527	2	2	55,79	0,251615660928959	1.70099	ARID1A +/+	TCam-2 +C63 24h	Helicase-like transcription factor OS=Homo sapiens OX=9606 GN=HLTF PE=1 SV=2	213457727244009	143281968879426	285176462979721	285173023684726	374114106378708	244652338665604	27641881029943	206665425557346	280738242957183	237831721366358	224642705738664	188628301315436	227578283834837	350830335134806	183246870746815	285553687140633	223378194318233	253211414599266	308603439269599	213947312172782
O60313	22	22	1075,14	0,0611292784671528	1.70076	ARID1A -/-	TCam-2 +C63 24h	Dynamin-like 120 kDa protein, mitochondrial OS=Homo sapiens OX=9606 GN=OPA1 PE=1 SV=3	278389850601199	239856313062478	309914238437089	38855373371109	34451605191284	678488405124855	254017793426969	316274943138757	587147836475969	33870824425208	236419536366188	527466256977535	437755383385611	581479990051143	406528450189441	277550824269219	359889244307712	302148616082176	346422511313991	461428239411892
O43432	3	2	140,28	0,469520665421123	1.70032	ARID1A -/-	ARID1A +/+	Eukaryotic translation initiation factor 4 gamma 3 OS=Homo sapiens OX=9606 GN=EIF4G3 PE=1 SV=2	143785371578025	134958642254834	188100897165785	136812591839965	162326322970335	129815332662946	114831644446855	136628161462098	327746617250226	124486116308549	109643180799495	700471934404688	103638535046443	121563590801	163665824571517	149007995287162	142731615156693	964651559180378	132228381122344	655140900505421
P13473	3	3	172,83	0,420390250132904	1.69992	ARID1A +/+	TCam-2 +C63 24h	Lysosome-associated membrane glycoprotein 2 OS=Homo sapiens OX=9606 GN=LAMP2 PE=1 SV=2	254693610150116	525906385502364	413000260716111	372785066170777	335985655577485	259999563100161	358891666383403	48071494606007	385871524966074	58317876431716	338229216317554	333655358759448	305515797183624	333047477227421	350119286270448	457745908771978	41511717306562	400180647850814	384221482239494	244588262443857
Q15125	2	2	79,32	0,358398471430535	1.69971	TCam-2 +C63 48h	ARID1A -/-	3-beta-hydroxysteroid-Delta(8),Delta(7)-isomerase OS=Homo sapiens OX=9606 GN=EBP PE=1 SV=3	7043613424522	646586791679986	799393101762904	497691522223678	482623275495703	108065474637848	862458566155186	781133635044329	49729026785024	519281435661532	54818993919025	458707712818119	695384544800535	623729363754984	484884860263449	743546757156601	782435330601442	754977759169765	767512358340206	456735580674975
O43823	5	5	287,83	0,0107372226026212	1.69955	ARID1A -/-	TCam-2 +C63 24h	A-kinase anchor protein 8 OS=Homo sapiens OX=9606 GN=AKAP8 PE=1 SV=1	126882148520508	74228010382919	685387965849232	55380302980842	467910045767237	54522004326314	637168287532912	486298391546754	141339912170045	313406736738884	751178681147222	431577217818814	579539400965625	781611951899157	174267674156357	67103369872435	547109136265221	813636267721234	673121441121674	7369784131779
P08582	2	2	79,92	0,220837709680996	1.69875	TCam-2 +C63 48h	TCam-2 +C63 24h	Melanotransferrin OS=Homo sapiens OX=9606 GN=MELTF PE=1 SV=2	525445362624003	517800529209261	455201277546583	556246720534124	347273906431327	370598763185093	314237678642502	397749222866325	405545828781497	493284803392937	372774593986838	451948898547869	441595730637465	558247465730303	452101579015085	340071630742108	373787241132399	345561515262311	359881060590857	350958422608633
Q13098	2	2	82,67	0,169625827665985	1.69806	TCam-2 +C63 24h	ARID1A -/-	COP9 signalosome complex subunit 1 OS=Homo sapiens OX=9606 GN=GPS1 PE=1 SV=4	476210730369995	433920377266018	709154721857592	578985494576339	439264758340902	215396044880027	106765529299534	111144284478064	426262155686596	377429566909232	403615926119247	600802857079646	72538759407367	603877590964665	615287183932699	407428006404917	533170636816926	492767789938063	517163544016334	302707123382643
Q9ULK4	4	4	149,99	0,576324586885642	1.69781	ARID1A +/+	TCam-2 +C63 24h	Mediator of RNA polymerase II transcription subunit 23 OS=Homo sapiens OX=9606 GN=MED23 PE=1 SV=2	633380531182137	50034696935024	567436965115396	625802472672352	590915417011387	3682405860088	648293569251018	712002386156168	225613184540724	725519431735883	569753287189294	33110006898169	655000532270835	753489895551707	258199321973399	605573003319382	421751970798774	48201195372693	486327906689987	207893424347145
P04792	4	3	229,05	0,304081007102213	1.69711	TCam-2 +C63 24h	TCam-2 +C63 48h	Heat shock protein beta-1 OS=Homo sapiens OX=9606 GN=HSPB1 PE=1 SV=2	491738579702184	150590379319111	293398998469599	113625999546856	637954368021031	330850863353993	169570505431512	109623165628141	332408717781381	21706471150781	245395123273463	390369114567291	235733645276166	648867922078475	311152213861175	178142517653407	392004470493302	237536404200331	104438382569968	253972372256589
P30837	4	4	217,98	0,136292425629468	1.69658	ARID1A -/-	TCam-2 +C63 24h	Aldehyde dehydrogenase X, mitochondrial OS=Homo sapiens OX=9606 GN=ALDH1B1 PE=1 SV=3	148417936833863	108795222922208	146504369864489	124278787050723	148080746437984	579154186555325	114734362194945	850683022634735	112526571228188	118893798334818	848545998986298	60911468680841	798561048778973	129337395647669	565890651868448	180743116312908	1493224817452	152864700123129	132181771509541	34082695588735
Q6ZRS2	2	2	88,13	0,407424473140373	1.69568	ARID1A -/-	TCam-2 +C63 24h	Helicase SRCAP OS=Homo sapiens OX=9606 GN=SRCAP PE=1 SV=3	372779287351227	268971106222059	323014409088067	295435635674293	889331601681813	483034047635851	299213627500907	339323132567534	383498703782821	364450338922949	37886700483855	314562363330376	291861362263317	286390604086868	738734409032835	392747494763765	294543191897671	315198859117767	30644225541671	974116628611581
P38646	52	51	4946,64	3.52896e+09	1.69559	ARID1A -/-	TCam-2 +C63 24h	Stress-70 protein, mitochondrial OS=Homo sapiens OX=9606 GN=HSPA9 PE=1 SV=2	129149371200279	69761834225521	954202576008663	962111604754164	952883423443384	972037515970011	114220797167922	169429854856952	881309139104753	966737813939996	118555881946375	786116522190991	10048107392708	718239020338535	699071227577497	931271645472345	100923596030748	125682761670631	118051579697937	669346533642667
P32969	9	9	572,94	0,0712287858269608	1.69526	TCam-2 +C63 24h	ARID1A -/-	60S ribosomal protein L9 OS=Homo sapiens OX=9606 GN=RPL9 PE=1 SV=1	297601952069482	301410990684984	250987285825283	412265039862389	555832015699708	207522075285758	238151348128503	408012320819357	349301662177926	273177939830776	253542001079136	402392823882037	290049807979305	337575632022891	39161458357043	303008600285175	444187134189497	410015254696908	268967911302256	165615240242552
Q9UJ14	2	2	83,33	0,774189395017456	1.69469	ARID1A +/+	TCam-2 +C63 24h	Glutathione hydrolase 7 OS=Homo sapiens OX=9606 GN=GGT7 PE=1 SV=2	59589783925554	838192195837741	850493244173247	821790321583132	968424640107668	15933095219479	123440695502419	217560286439575	851930242356812	894820199360408	652954361919587	706399725916274	852491406147917	635022460152144	456361023561896	137357981859282	135025610536598	151501747747404	117693420661039	217544827136746
Q9UHD8	5	5	321,95	0,0519000502809263	1.69436	TCam-2 +C63 24h	TCam-2 +C63 48h	Septin-9 OS=Homo sapiens OX=9606 GN=SEPTIN9 PE=1 SV=2	109507782250661	110246136827751	969331509488832	702145041121534	288244180860177	104660362690225	895578160167825	901094925015756	127082983498395	102128521363293	124972332356303	132913132206509	795153479467257	890885739681836	127437393245823	974218917019112	120100007092045	10727255724592	656104258508573	115792022668894
Q9NPH0	2	2	130,03	0,47843728582649	1.69428	ARID1A -/-	ARID1A +/+	Lysophosphatidic acid phosphatase type 6 OS=Homo sapiens OX=9606 GN=ACP6 PE=1 SV=3	663196513736074	348372670338123	705410673883264	647501126734191	767678443341597	682797439193434	719592517992388	470040289462206	891448563207204	513157948954863	554389844012486	411012036035067	533496015506485	866326080870925	514779255965381	803892771190404	60666183040667	626223449601359	738704965459673	480707063950984
Q9H4G4	5	5	386,19	0,13024575687334	1.69189	TCam-2 +C63 48h	TCam-2 +C63 24h	Golgi-associated plant pathogenesis-related protein 1 OS=Homo sapiens OX=9606 GN=GLIPR2 PE=1 SV=3	882484640590222	67568965792261	709633540833938	580563664867304	171950709652491	994986005768359	517516024246539	40127542423342	621745637944277	595223596159829	603894196181661	348147889092115	448412612018319	36652127791779	204425163778525	440429018360859	34413458465675	334881128700663	563629657381054	416441731542904
Q8TCS8	18	18	1114,02	0,00802272019447015	1.69075	ARID1A -/-	TCam-2 +C63 24h	Polyribonucleotide nucleotidyltransferase 1, mitochondrial OS=Homo sapiens OX=9606 GN=PNPT1 PE=1 SV=2	352725389658412	291053858226873	381116175579644	43510278576013	141278199144739	251575676311569	251836296345307	420456138040994	214360257166846	439581391733838	333152743313363	444273217507838	457184891654142	317053764754748	930428951584949	362572318501985	394954610012444	394563001594799	366542552722018	4959636727511
Q52LJ0	9	9	491,59	0,0474253955111844	1.69064	ARID1A +/+	ARID1A -/-	Protein FAM98B OS=Homo sapiens OX=9606 GN=FAM98B PE=1 SV=2	452608114415919	314935098635103	367486794544008	33244472521687	294475571031744	28876587804832	354257956061127	40846239861185	14938053213251	269564999239058	269694807790384	193239033918517	223637798463807	249658254477496	140265414593854	375690313856717	309277733930798	318526982507946	426318821547251	194915022113443
Q9BUJ2	20	18	1114,63	0,00537430610906486	1.69043	ARID1A -/-	TCam-2 +C63 24h	Heterogeneous nuclear ribonucleoprotein U-like protein 1 OS=Homo sapiens OX=9606 GN=HNRNPUL1 PE=1 SV=2	256496731329946	204828199681332	346014445808236	50925613894074	333090456297304	262895991043004	349424894157492	278679522335222	454253878267745	448815395847575	342101693639771	655484528642812	430694083687618	388146036117548	324030554761962	265879550630635	460138576682163	339158437143133	25336471278878	441167027106846
P63165	2	2	60,03	0,347923139436653	1.68986	ARID1A -/-	TCam-2 +C63 48h	Small ubiquitin-related modifier 1 OS=Homo sapiens OX=9606 GN=SUMO1 PE=1 SV=1	857581073819344	606197340970754	809012957655238	526077281226562	410956911100353	505235448460036	507118152899697	561523548345615	195058019438067	730692811665101	62278421026755	565670860062996	566282130877149	733154626471546	628554722597117	771372369300767	819860702563837	638989710143317	733824374857776	29053714766081
P30405	5	5	251,96	0,00392388954575396	1.68848	ARID1A -/-	TCam-2 +C63 24h	Peptidyl-prolyl cis-trans isomerase F, mitochondrial OS=Homo sapiens OX=9606 GN=PPIF PE=1 SV=1	142852773650463	285091492233885	122424070173318	836414383525984	473710858710772	181812346302486	130909397321854	113943747536242	101605476388128	124485640955507	92265055865467	166848638954947	124657960239089	142742571938589	3511690352906	71306218392319	10615008545776	113472366495472	116420451124412	139243427540602
Q9BSC4	5	5	248,66	0,69406479731602	1.68838	ARID1A +/+	TCam-2 +C63 24h	Nucleolar protein 10 OS=Homo sapiens OX=9606 GN=NOL10 PE=1 SV=1	663176838173924	270477841060133	8511740334236	497253600477469	274741964538332	525280839441603	454541439603934	367974513750502	142600002804177	684419992393657	357384051568161	533162799126962	546913148928175	721665599008607	288919545146099	586591494727005	603746210253194	623344453990444	470497179367744	546911713590171
P14625	66	64	5769,46	0,000219367799362047	1.68814	ARID1A -/-	TCam-2 +C63 24h	Endoplasmin OS=Homo sapiens OX=9606 GN=HSP90B1 PE=1 SV=1	398724541212459	90574172464666	333771961927434	286059986868269	180861599825738	999484499251692	585428965902658	390486865391959	84039764641064	618668124963469	349165874644772	208662330022013	348040603502307	413740492844572	110403897749888	375035460361769	294411750678488	34175881184418	422796354763939	953194983615728
Q8NI36	7	7	346,62	0,252373157784839	1.68636	ARID1A -/-	TCam-2 +C63 24h	WD repeat-containing protein 36 OS=Homo sapiens OX=9606 GN=WDR36 PE=1 SV=1	190952913720455	634211389890556	411168874159168	731688115698672	936294464791754	63654857585501	638195241125372	568191820405441	15436986524205	106083430305525	536236334827879	113263513471867	675031635358192	934558129949218	413143458789463	46170088083374	580164349408818	750437351316606	665145946186808	113480988871593
P22413	10	10	529,68	0,0114414515024531	1.68456	TCam-2 +C63 48h	TCam-2 +C63 24h	Ectonucleotide pyrophosphatase/phosphodiesterase family member 1 OS=Homo sapiens OX=9606 GN=ENPP1 PE=1 SV=2	260253232298647	228381640030774	463835158409563	29496597111943	238129864495237	281600986874026	266122246205759	232642352126957	536290036826737	121640281597876	486172588393054	531764800520522	51958434922249	456728008997616	250186232367787	331780530389299	303694734213005	524503976466751	404768255577434	504604626538093
P55265	23	22	1483,89	0,00114341433300247	1.68441	ARID1A -/-	TCam-2 +C63 24h	Double-stranded RNA-specific adenosine deaminase OS=Homo sapiens OX=9606 GN=ADAR PE=1 SV=4	741701525370094	489131402002059	751316382994703	595206582655238	762858016954211	787789177277919	771913400471873	611886802215842	653963484226118	707289005076356	571291492841548	109166119290495	816970934845957	806042807528071	546018544099941	421655935481248	874658280277352	757318409117496	585394497134197	702433233431031
P80723	5	5	342,16	0,961077064969742	1.68426	TCam-2 +C63 48h	ARID1A -/-	Brain acid soluble protein 1 OS=Homo sapiens OX=9606 GN=BASP1 PE=1 SV=2	91006786109611	915630457395148	124430440985476	108320795883046	869501161617864	34075716930154	732894497963102	562906117196587	165636163752548	126105540429951	783623341067971	13659178265925	133243886233148	105676086327928	940022129444745	499019276479488	117840956420521	101452107533863	748604276464297	497764617415018
Q02543	8	8	411,96	0,0711304961334154	1.68411	TCam-2 +C63 24h	ARID1A -/-	60S ribosomal protein L18a OS=Homo sapiens OX=9606 GN=RPL18A PE=1 SV=2	106232364698345	520670718053455	102433147305955	957855828277585	908134179320497	96172335078144	101497218773193	766659762576103	732668452905196	644473815804798	56205080613641	721309537161939	794945899067299	940718808095238	236383386501801	554328066252737	769264690667365	883849233100352	104228998825743	118597397321751
P84098	4	2	276,38	0,428925266834161	1.68297	TCam-2 +C63 24h	ARID1A +/+	60S ribosomal protein L19 OS=Homo sapiens OX=9606 GN=RPL19 PE=1 SV=1	640804588407276	310926987649284	702340274597178	631740814766767	209223104021853	611786734589435	576364234736274	237917212930768	269159466129174	521360069518831	322239252125791	681222236185346	742750412915557	904099629280494	137184652608723	316423204474273	545664063402646	755729071043707	105769095540264	415477852444461
O00754	3	3	169	0,3752896514615	1.68244	ARID1A -/-	TCam-2 +C63 48h	Lysosomal alpha-mannosidase OS=Homo sapiens OX=9606 GN=MAN2B1 PE=1 SV=3	217848196531276	159270777131811	180548592530659	198059063670477	125671109912902	20413532142105	193968013693692	130639089956623	104410704181789	168005728006398	174654734080777	236679029811404	227532285813729	270517456946339	963716067605439	200041011802243	210386646016968	238105448427781	20634688610525	715477282291539
O15355	8	8	379,31	0,0921934491781344	1.68221	TCam-2 +C63 48h	ARID1A +/+	Protein phosphatase 1G OS=Homo sapiens OX=9606 GN=PPM1G PE=1 SV=1	145333837058517	841466639215752	14164864808058	189715967705564	22664255794692	149441985445286	12056499159769	148687164473272	259471129766902	189823682454136	164347677801661	191704774925886	198019120071261	260370370568791	145590528405008	166318296558833	159164755081576	180269036892858	209375702683255	191068334401729
O95819	3	3	72,08	0,014157756864437	1.68194	TCam-2 +C63 24h	ARID1A -/-	Mitogen-activated protein kinase kinase kinase kinase 4 OS=Homo sapiens OX=9606 GN=MAP4K4 PE=1 SV=2	232871585897473	197589622378295	22564234037843	344569816222167	454565829985438	258456884588819	345308911944918	22455958677805	24693466828615	224362812429211	297402318838254	775064639890606	5524731768585	527485189199512	403721391644624	324656870888368	512275554378065	574798780289759	37590172149594	433793975259241
Q8TB61	2	2	56	0,519876675188049	1.68181	ARID1A -/-	TCam-2 +C63 48h	Adenosine 3'-phospho 5'-phosphosulfate transporter 1 OS=Homo sapiens OX=9606 GN=SLC35B2 PE=1 SV=1	363237198621251	111811266941441	289132241178642	199344715302599	142439922545018	201876513703183	283395801561727	136825442180906	208184648264626	167711977843444	195421966900994	136762753626646	239404802364895	297007304903775	576213263972321	230346282691557	197583292849173	18824882913292	254880153705132	107831763098729
Q9NVC6	3	3	178,93	0,390128265242034	1.68152	ARID1A +/+	TCam-2 +C63 24h	Mediator of RNA polymerase II transcription subunit 17 OS=Homo sapiens OX=9606 GN=MED17 PE=1 SV=2	15574553789729	135441025776904	171505393941974	663884116533194	437172719199994	540892164164218	118720581406016	103427005029817	438499655600726	103766999443987	124678277624595	122706221727013	183027664306837	108824098640663	114416148308636	154005245650899	154377640660523	146063302585812	17481792233036	15730198179424
Q16777	10	10	875,12	0,194546711590517	1.68094	ARID1A -/-	ARID1A +/+	Histone H2A type 2-C OS=Homo sapiens OX=9606 GN=HIST2H2AC PE=1 SV=4	222513590699732	831878423021553	273308734309523	1231361971631	232916000174772	106606340433173	187712491462602	12988700626302	152769182965754	130935608528095	115614263701681	159200221477871	163403119703839	169634775569464	107085227947352	125489421493789	14499709809555	181516675112344	174419281901094	97598143888268
Q13112	2	2	101,94	0,259961257015437	1.68011	TCam-2 +C63 48h	ARID1A +/+	Chromatin assembly factor 1 subunit B OS=Homo sapiens OX=9606 GN=CHAF1B PE=1 SV=1	120478175562341	105861155546852	146821439209458	17334989321421	180091341998701	119652837922028	126302324210804	100490228280807	117809637177104	143694930111118	10023787077381	190153398591169	143129256551781	18540099490554	132535573929127	126644192868893	177301754629133	128263124503413	122041421456136	10602803697301
Q5SRE5	6	6	293,2	0,341337549687477	1.6793	ARID1A -/-	ARID1A +/+	Nucleoporin NUP188 homolog OS=Homo sapiens OX=9606 GN=NUP188 PE=1 SV=1	133953515212957	120401982120904	136862672924992	156339003736383	771126585134127	102566276895138	870825562379244	835245097136629	979093865453864	107278250506948	801488470876077	132971554281091	111986320169347	109084111627457	103818986906747	927058669715075	110482452550738	121681047681191	103759772177923	955255731364695
Q9H1E5	2	2	84,09	0,169577605828421	1.67912	ARID1A +/+	TCam-2 +C63 48h	Thioredoxin-related transmembrane protein 4 OS=Homo sapiens OX=9606 GN=TMX4 PE=1 SV=1	106648892332902	776428145012179	915114404039172	804697629134951	408502799047604	10746330681331	104125342880368	533290319207246	131075714403693	983392202910816	802097272046277	847697338540074	83182332112311	111905121430385	198957710106857	113240180552897	881148222282103	104240976145539	148119535765473	748861372886512
Q5XKP0	4	4	183,75	0,434085233968404	1.67886	ARID1A +/+	ARID1A -/-	MICOS complex subunit MIC13 OS=Homo sapiens OX=9606 GN=MICOS13 PE=1 SV=1	219116430007677	94480602758925	231804427241007	163545395498897	141318416635833	179437829726872	156479655204154	167406101207463	181148186579017	144253964081821	965740807698695	742420548109001	922941555020578	15202759197309	987396954803597	122195788657636	908276729513764	101924874916882	153009444083808	97726557320201
Q8NHH9	8	8	391,16	0,305808624101125	1.67884	ARID1A +/+	TCam-2 +C63 24h	Atlastin-2 OS=Homo sapiens OX=9606 GN=ATL2 PE=1 SV=2	132932714707773	220920231396447	164588543356085	19826061960609	18421724024116	394684927018347	150747119767743	115397865308876	524668243713169	169124770404578	162949245271171	838776231619418	131857210206375	18816554067898	187832540468508	218890878802798	140087376048622	159010003593563	134158730259501	502263578279806
P06730	2	2	93,29	0,0580877510710991	1.67852	TCam-2 +C63 24h	ARID1A -/-	Eukaryotic translation initiation factor 4E OS=Homo sapiens OX=9606 GN=EIF4E PE=1 SV=2	118137851879376	60042623636386	138987803415457	154442565522507	211022630116676	172974004463406	149684044141776	686147380088761	187182708400387	107934410389194	883309245751199	15733710029171	11514901834349	151416548151395	105122510641597	93384035346582	155505544874658	12038536318673	142494684216658	135640961887241
P62857	5	5	236,85	0,413173933207522	1.67628	TCam-2 +C63 24h	ARID1A +/+	40S ribosomal protein S28 OS=Homo sapiens OX=9606 GN=RPS28 PE=1 SV=1	104880483450108	116456006168817	136029562427313	138481010948932	933244468494973	821094138239385	167858055966698	120614226794103	394244434187649	149803898879385	10610534844155	771661079045594	926086678596336	136987714855175	666088810311764	130595363754109	109162307170266	121883504092607	122144813255661	136026313760436
Q92616	12	12	526,44	0,342544742298818	1.67581	TCam-2 +C63 24h	ARID1A -/-	eIF-2-alpha kinase activator GCN1 OS=Homo sapiens OX=9606 GN=GCN1 PE=1 SV=6	743554822562627	10326382009579	765611536014663	393361082744481	570149969060107	141701893181483	606788249869856	530916245805041	21111369223693	985977746833492	591271353650897	28505896286303	336322164991134	249933961006317	599464173457689	868840246675941	754186216365794	547870222682311	399098439298954	191530471174082
O00764	2	2	194,82	0,0484656044180038	1.67454	TCam-2 +C63 48h	ARID1A +/+	Pyridoxal kinase OS=Homo sapiens OX=9606 GN=PDXK PE=1 SV=1	128737596677185	699168759957759	130567795769178	100065395267842	112692811358829	151982369632676	966323718903493	989048954679728	182737733885238	786820992723608	107865077599304	844846027760493	101671101039278	135017578635273	10830663748295	127003359655619	118084720257597	10247519200087	129012325572644	123651341956108
Q9UKD2	4	4	241,49	0,00518385982799496	1.67444	ARID1A +/+	TCam-2 +C63 48h	mRNA turnover protein 4 homolog OS=Homo sapiens OX=9606 GN=MRTO4 PE=1 SV=2	948604562218562	666227470318064	102302997862501	134207040583929	115354096563799	190177126767729	891211938427726	675139156147284	234843590325262	162718501593635	124133278708467	290136203315388	178824313561595	192680081241149	137291393370702	838070085555909	11507320095354	147202096190126	977242270145379	254837624442874
P09543	5	5	201,1	0,334414158754576	1.67436	TCam-2 +C63 48h	TCam-2 +C63 24h	2',3'-cyclic-nucleotide 3'-phosphodiesterase OS=Homo sapiens OX=9606 GN=CNP PE=1 SV=2	330868228400877	398166092813286	331919339599901	230421345257738	173313034886256	202808361717867	223903558135116	270728205032316	365210699295199	59637162356477	429721282730491	290765646823828	296582391765356	26374182097949	21398785113111	362218873585277	454772940450068	421288026296852	327624014223453	165494930722912
Q9BXS5	2	2	87,67	0,115048188095874	1.67428	TCam-2 +C63 48h	ARID1A -/-	AP-1 complex subunit mu-1 OS=Homo sapiens OX=9606 GN=AP1M1 PE=1 SV=3	198510804784015	121728679617271	185980024499421	201413965805866	177809806538202	423411997614663	16624681440954	155097898490537	230670147527766	127399205234846	120031638701679	146686798924153	178675512874989	2430383419319	145886213127602	130263047931999	150514756006987	129849676143462	156244455491094	101208695734553
P62854	3	3	170,82	0,718762937212952	1.67413	TCam-2 +C63 24h	ARID1A +/+	40S ribosomal protein S26 OS=Homo sapiens OX=9606 GN=RPS26 PE=1 SV=3	240608428660485	848327456227931	301178760389941	235985125530634	203984757909724	35949060812832	295436886781708	269749270818558	449014818869511	283540419308366	193099320927273	227311413533756	255228060231487	347254787969666	161165248934367	207128137044869	183530622767583	224719213801674	22330716341222	176942733149817
Q92733	2	2	96,87	0,0813951186690938	1.67379	TCam-2 +C63 48h	ARID1A +/+	Proline-rich protein PRCC OS=Homo sapiens OX=9606 GN=PRCC PE=1 SV=1	809125214990959	736637112172719	977666661865231	841411459991903	14364442823767	718153716483299	694321435794932	659208701942679	323821474070266	757646086433038	660392388002952	733864688729986	662709892573045	118112872625475	451455979228627	841896169278308	916357354055602	800764942477398	66647928360252	398212362514086
P01130	7	6	440,65	0,23485345922704	1.67074	TCam-2 +C63 48h	ARID1A -/-	Low-density lipoprotein receptor OS=Homo sapiens OX=9606 GN=LDLR PE=1 SV=1	163479235746545	11857627153713	147343193059013	106355899561716	173169535841902	114468801147793	151454918156877	120344201785897	205637507115179	130034456069113	899541187539609	934385127471662	103478131397505	152166318260482	143501615060018	120187893031595	132518352024821	104908632117866	152524097128305	128850162478752
Q96GK7	2	2	63,15	0,0772855459322497	1.67035	ARID1A -/-	TCam-2 +C63 24h	Fumarylacetoacetate hydrolase domain-containing protein 2A OS=Homo sapiens OX=9606 GN=FAHD2A PE=1 SV=1	156958201422154	114414064514335	129375718587087	128598981430662	142070557467195	163181311840547	121991301589253	132145568555507	182011340841865	131640371108371	123312913586435	117358721902417	127664556538806	142976505471182	125817331884666	116815563669558	125641018570517	120738384832497	134679461467009	148304285502746
Q9Y679	2	2	57	0,222663122794844	1.66972	ARID1A -/-	TCam-2 +C63 24h	Ancient ubiquitous protein 1 OS=Homo sapiens OX=9606 GN=AUP1 PE=1 SV=2	229935324423354	135244974272605	250501494759262	137336529157463	776992621808658	835278650739219	179660922286562	111448743653789	959279157885939	106656348696871	136806936426748	120875456680487	135536125581139	182631278836293	879584658117928	171744002399592	148127306471816	164412157942607	151158856407479	123082446279037
P83111	6	6	297,26	0,124275509282059	1.66926	ARID1A +/+	TCam-2 +C63 24h	Serine beta-lactamase-like protein LACTB, mitochondrial OS=Homo sapiens OX=9606 GN=LACTB PE=1 SV=2	206381679514324	682579895184245	181195625705522	178537629034207	615932024208597	36961691407388	289776018747506	202910411218757	686100565177639	194621428178929	141201453132189	141371523697414	132144195191033	200945936801838	130029576360041	120636729419732	100074952811716	102394424851852	117714585566373	111926654898727
P06756	16	16	833,99	0,0131379101877969	1.66769	TCam-2 +C63 48h	ARID1A -/-	Integrin alpha-V OS=Homo sapiens OX=9606 GN=ITGAV PE=1 SV=2	194358653746884	127051345605897	218684367694616	180143028290094	24074080587425	205901700758054	318378598621375	210438793390996	235863681208649	233013989991792	164196319048323	144043873790084	183488384073936	237093164359321	134335163943199	216905202333032	181125288190005	182079266841718	19470957347911	154097550079718
Q9Y224	7	7	452,05	0,0530033166802972	1.66757	TCam-2 +C63 24h	ARID1A -/-	RNA transcription, translation and transport factor protein OS=Homo sapiens OX=9606 GN=RTRAF PE=1 SV=1	299349933336141	288413819224891	256261782666515	242276845001841	197840503403605	206502358691001	174660611528648	183259204548647	869283613064667	44586371666312	194403982983608	198185200954016	187212523742234	185047615231019	471987095828147	221850294258937	297703776505754	268381034683173	272446314286636	239377624313215
P21291	3	2	195,07	0,209390328979517	1.66697	TCam-2 +C63 24h	TCam-2 +C63 48h	Cysteine and glycine-rich protein 1 OS=Homo sapiens OX=9606 GN=CSRP1 PE=1 SV=3	137704188975448	101100864655482	932886615973449	1358346303479	27811347572434	202950861414898	190648686349861	183722379015037	190804474842303	138450459162367	135914428532678	126406215201199	143597973436314	16899341229118	121420283983358	190303848017962	164297679762369	1609341424836	151449341620518	415836070503226
P61313	7	7	309,73	0,0611577345475735	1.66687	TCam-2 +C63 24h	TCam-2 +C63 48h	60S ribosomal protein L15 OS=Homo sapiens OX=9606 GN=RPL15 PE=1 SV=2	298385903358655	164624730996513	300055749736069	231782399930554	301318060284313	223221406612191	277996014456613	25018313079488	233783447624973	179547517456542	219424477410618	197357781737692	247983310166771	264634141157083	162551155773225	257395982461138	200159818233676	233665764795404	275787111865363	169298071716618
Q6PD62	5	5	292,33	0,102117762894117	1.66606	ARID1A -/-	TCam-2 +C63 24h	RNA polymerase-associated protein CTR9 homolog OS=Homo sapiens OX=9606 GN=CTR9 PE=1 SV=1	110230468039717	211409559503475	352181789996883	183886495121214	25661032860319	231618258074194	512976936957998	171100658232989	732054473801778	263896488008582	198473629104023	621011512317283	402503896815735	320160323260767	617059383547437	281345564945352	228118572214073	144626705817454	324500610356304	779256706996735
Q9HCS7	7	7	341,66	0,249415640927053	1.66534	ARID1A -/-	TCam-2 +C63 24h	Pre-mRNA-splicing factor SYF1 OS=Homo sapiens OX=9606 GN=XAB2 PE=1 SV=2	444547325958224	359119142126549	554149506928804	832883782406881	762856341245804	900036584758257	400620264122557	767500124572776	636950059971028	395954806309266	304752490280183	981331174688684	752791913038314	126334177452099	39971078262776	381168796519967	548404454687567	476915555441493	800846763111646	104448300017867
Q86V48	3	3	167,86	0,0927395552156641	1.6653	TCam-2 +C63 48h	ARID1A -/-	Leucine zipper protein 1 OS=Homo sapiens OX=9606 GN=LUZP1 PE=1 SV=2	130211531086286	759692176315764	109862373612176	107315242547084	168450025984622	125076047109441	977012269430961	204840715471456	11073499930718	360538515251877	870838175794162	521858455969289	793121914469642	102537067043682	626559248967937	122216501603571	106994230960475	868412521742713	101881861392973	648699881516704
M5A8F1	2	2	118,01	0,271107878383479	1.66476	ARID1A +/+	TCam-2 +C63 24h	Suppressyn OS=Homo sapiens OX=9606 GN=ERVH48-1 PE=1 SV=1	132757994685651	235077946598387	176726574475899	20389606913171	239980825422763	187197960279487	235719737381955	300616937883237	226817983549949	245006436978495	221953181246472	213990763232286	194174058260981	203808080726899	260054040224675	260257223165798	209954646884574	181027485524212	174397300323324	190378046067965
P08473	9	8	372,89	0,322844975748117	1.6632	ARID1A +/+	TCam-2 +C63 24h	Neprilysin OS=Homo sapiens OX=9606 GN=MME PE=1 SV=2	106388652257398	116536358590038	833789968536405	115512177871711	712964459677968	111769313969633	106011062552888	110494040808272	122813888737798	110684733141372	112962378356516	913774471545804	213403766613238	258418428376666	132628463167022	20082563404959	238098907732395	19335296923979	222850690199915	199708117933137
Q96AX1	3	3	164,45	0,191397768615924	1.66268	ARID1A +/+	ARID1A -/-	Vacuolar protein sorting-associated protein 33A OS=Homo sapiens OX=9606 GN=VPS33A PE=1 SV=1	246393771701401	151433778225601	459710913146165	104587991588718	103987029872655	23318606251549	218894343348842	112010528010551	349307203321657	116730257639988	479052793526276	331351819297794	584072068279598	486680338944959	492711212934592	581979654935266	384190968664693	371123174178509	552633338578081	630507170329875
O00567	16	16	1053,6	2.18129e+09	1.66264	ARID1A -/-	TCam-2 +C63 24h	Nucleolar protein 56 OS=Homo sapiens OX=9606 GN=NOP56 PE=1 SV=4	319088938633902	193850002205779	362995523188375	266624279849882	403315079589815	50058880954766	448788212389502	372681573628003	494066322166988	310096949663759	36687683916896	298596923689652	323643194305465	331768794555373	222699080139486	314926388257338	288597632808934	374806669546669	43762790472942	352187646424214
Q9UBD5	4	4	255,82	0,401385950832103	1.66221	ARID1A -/-	TCam-2 +C63 24h	Origin recognition complex subunit 3 OS=Homo sapiens OX=9606 GN=ORC3 PE=1 SV=1	984328725479248	533263511071024	983654979193511	995320278308645	208935511105245	940472988290029	136746795786951	976019913975131	363397463301501	997259716200019	930571640656012	758925363283576	978704374275391	141411445245525	12254853852297	122417410578537	102738420429542	114218057029601	124026922668734	549752636597491
Q6KC79	2	2	51,36	0,49605398731612	1.6599	ARID1A -/-	TCam-2 +C63 48h	Nipped-B-like protein OS=Homo sapiens OX=9606 GN=NIPBL PE=1 SV=2	927089606910011	123941708278753	831997414154025	892056380481743	570288354011958	373532073863584	543226114089414	59212485797289	441400087245794	652528670249205	638579984115572	481935831430908	718112823409653	738261729221278	756678058325714	10279140374054	829392949850365	563579655750865	459054292750967	20822511567171
Q9NRG9	14	14	797,82	0,0142431477431014	1.65963	ARID1A +/+	TCam-2 +C63 24h	Aladin OS=Homo sapiens OX=9606 GN=AAAS PE=1 SV=1	860044672828512	577318059078241	110913028387337	857645247980122	114191339371996	627382206059517	996932253261755	72121367305267	483392753807703	473745582555137	648042038720653	645099203115953	782874717543075	617331845338394	781809243322608	103845846014139	786395604399969	1265639580073	994137538158296	482900856539424
P26583	7	7	399,2	0,777428254794836	1.65946	ARID1A +/+	ARID1A -/-	High mobility group protein B2 OS=Homo sapiens OX=9606 GN=HMGB2 PE=1 SV=2	119664334391505	103977221185223	147662933613168	172486043664658	139546592849111	105977753505664	116105823469511	125424404320957	905751854767463	159923717500243	121357988689251	134880952354962	158071049604435	204037776578928	152309265790857	149233151662144	130034614769312	122601651593927	130255967819214	979591624071638
P09493	18	17	1584,05	0,205942626642249	1.65787	TCam-2 +C63 24h	ARID1A -/-	Tropomyosin alpha-1 chain OS=Homo sapiens OX=9606 GN=TPM1 PE=1 SV=2	150837758784522	112517269910736	115138636793715	962014813585353	115781917141067	109469123509678	162726329909115	138155895740743	927068550839371	123215772787982	104433659466952	729024789396249	798721330481122	91231023162673	929466625933693	10682741515454	112360565787615	104407223722574	999377400509184	903532897802928
Q9Y315	4	4	358,49	0,160546947258655	1.65646	TCam-2 +C63 24h	TCam-2 +C63 48h	Deoxyribose-phosphate aldolase OS=Homo sapiens OX=9606 GN=DERA PE=1 SV=2	281462583388627	189484471898268	243905565364145	173658651072346	270301374966884	242482749487074	524954394750461	138793226565113	868458167587809	3622586867169	143602422448781	116428466685567	147536122889627	134532402671258	121084199434442	188057455475349	19455994820202	225717014258644	256658958351209	672844807180696
Q5HYI8	2	2	83,33	0,649275038276453	1.65638	TCam-2 +C63 24h	ARID1A +/+	Rab-like protein 3 OS=Homo sapiens OX=9606 GN=RABL3 PE=1 SV=1	269694489852431	14365720253815	30111438017261	370261072536417	134022408798456	38491570323763	293786601614182	31137083352733	409989288306726	221347091314606	270037880822212	377976621002438	272187149611482	358952888474681	376661125306254	348226780736116	332002966073507	289020019122437	361552518609651	210248424453064
O75787	3	3	163,79	0,0772970561912376	1.65552	ARID1A +/+	TCam-2 +C63 48h	Renin receptor OS=Homo sapiens OX=9606 GN=ATP6AP2 PE=1 SV=2	139007029506561	339822330133319	156385680134248	151815128066931	170421158776779	115911417416732	198622666163281	132998858520982	109484438740834	152914669296825	129228631021939	94364982888577	139369262405836	174132323020341	963537152420413	161482557876632	11610177362949	139942098324085	156290239854026	764165027030551
P35613	9	9	672,17	0,069792949847759	1.65521	TCam-2 +C63 48h	TCam-2 +C63 24h	Basigin OS=Homo sapiens OX=9606 GN=BSG PE=1 SV=2	106807097581926	134392598193174	102066121748004	514671642851414	501226943239469	56095422162315	577805647424829	98498786176605	271683058462661	585044621196852	977899471617845	96487334642907	873345278028291	873581444235165	369680566569746	116273157770227	123103370150362	109991775738055	999408619407704	799927726082318
Q9UBF2	3	3	128,36	0,450103196081041	1.65508	ARID1A -/-	ARID1A +/+	Coatomer subunit gamma-2 OS=Homo sapiens OX=9606 GN=COPG2 PE=1 SV=1	145171212866141	146724052391117	189199089777202	234675588425587	234758951240516	177921451296872	427234242864344	209711310147342	873366695338832	224259167482562	171688983109064	124657256490149	167257204321084	213226596296563	15784634003826	278453958679726	1979285975219	243479563043867	262662862399457	102046161019251
Q9P0J0	3	3	169,72	0,0104101678955377	1.65461	ARID1A +/+	TCam-2 +C63 24h	NADH dehydrogenase [ubiquinone] 1 alpha subcomplex subunit 13 OS=Homo sapiens OX=9606 GN=NDUFA13 PE=1 SV=3	846887052361531	41752629758363	145122744176663	129968464314165	189538681818317	15227506092916	243317027676293	246750242990996	121998323348892	343194364590672	932344178135582	96752095932404	104356058895768	133019215656255	100296163545815	100189669902908	841961049122007	951763628404385	110267608193701	686248557938981
Q15334	3	3	126,28	0,0267777999113077	1.65302	ARID1A -/-	TCam-2 +C63 24h	Lethal(2) giant larvae protein homolog 1 OS=Homo sapiens OX=9606 GN=LLGL1 PE=1 SV=3	845744327428519	436062950697058	652643397092298	419004037432434	346057763990548	102411155473897	727361170009094	665684801934121	327804255329291	717343703226574	584013506268503	378756159255313	50785538789146	515123858050217	238034501276533	616699202447918	643130736276298	537396929122374	661765853385567	467299707001942
P61254	3	3	142,14	0,218683683963581	1.65074	ARID1A -/-	TCam-2 +C63 48h	60S ribosomal protein L26 OS=Homo sapiens OX=9606 GN=RPL26 PE=1 SV=1	135699410682853	126149874413785	123916311436455	864658644276732	890915058953716	565552821130227	492476963232955	327630607580092	750286671116452	334474286812531	683052953544733	530168322283683	599321608331066	605583559247324	292087729536758	964731146054935	980782610496161	977147653694931	102153853227901	554535525366403
Q8N5A5	3	2	128,46	0,31413050906544	1.65071	TCam-2 +C63 24h	ARID1A -/-	Zinc finger CCCH-type with G patch domain-containing protein OS=Homo sapiens OX=9606 GN=ZGPAT PE=1 SV=3	515934177405477	434029905789408	517437939550102	40005127030155	416929043308877	273524545422133	864295546959289	363686781373321	272935132049811	914695398785601	330467871581709	21249957945114	263326156111751	335768608894854	36643334594714	551661154229349	511496209790761	338901159788354	49147512098535	157380865537928
O14744	5	5	176,23	0,45761017831601	1.6495	TCam-2 +C63 24h	ARID1A -/-	Protein arginine N-methyltransferase 5 OS=Homo sapiens OX=9606 GN=PRMT5 PE=1 SV=4	129834635137729	587298711956812	179671927662295	188209731103989	170124048571812	142347046772606	100117556854522	133672761691024	269562975822257	12391988672994	115594816579606	329877144148461	175971366608002	277036920548696	127742643553907	829704353691188	116748793200108	1620437644189	133414279748585	297723473399113
Q92922	7	6	313,99	0,0160808183296887	1.64934	ARID1A +/+	ARID1A -/-	SWI/SNF complex subunit SMARCC1 OS=Homo sapiens OX=9606 GN=SMARCC1 PE=1 SV=3	141361752131328	54288537865528	270746101023715	424822926805553	684120744355445	999776044557954	228130083468036	3364863313368	43604127761513	183240737243046	107850881478187	48311694878536	331919701530464	598884326533633	166623568960378	135608238285684	213948571235146	262453133083003	281510068612073	749213710754439
Q9Y5S2	2	2	109,35	0,288499011951499	1.64879	TCam-2 +C63 24h	ARID1A -/-	Serine/threonine-protein kinase MRCK beta OS=Homo sapiens OX=9606 GN=CDC42BPB PE=1 SV=2	842650267756532	641046433368176	108510455483046	930201556797371	11029799125242	646247001100876	114429194380201	885613070434759	726599937722398	109975071054156	744914911630465	622381545655674	800310172584069	980182054491327	800429530459361	995457856137071	787110685449809	82424065579149	936671183901118	474531661024507
O95104	4	4	184,91	0,394756704802679	1.64853	ARID1A -/-	TCam-2 +C63 24h	SR-related and CTD-associated factor 4 OS=Homo sapiens OX=9606 GN=SCAF4 PE=1 SV=3	260390892559446	292025352639118	216922146359351	161024831590308	219342297097445	15602794045614	19099222738085	196176180341614	235341680706658	194378187567135	263167705297832	155895538084443	153915468105635	167483661550434	226445190816193	201695045080402	18930154828832	158748541285976	143628719958729	11385572089008
Q02252	6	6	328,69	0,0141120914084104	1.6482	ARID1A -/-	TCam-2 +C63 24h	Methylmalonate-semialdehyde dehydrogenase [acylating], mitochondrial OS=Homo sapiens OX=9606 GN=ALDH6A1 PE=1 SV=2	152985253265672	369337010491137	15552516846803	79897410204067	222285676567103	89558796386684	146790476997053	785270092349606	102022358175203	781023850967213	898559662419411	746593934384039	941658446049196	13430700917566	332832161294092	104919216065842	10748460840703	924852810771356	117077807084495	214184841605083
P61006	3	3	170,52	0,742397354368476	1.64783	TCam-2 +C63 48h	ARID1A +/+	Ras-related protein Rab-8A OS=Homo sapiens OX=9606 GN=RAB8A PE=1 SV=1	114132917862017	956070136416837	105184039654641	968877419894292	92082229931808	935956362435558	120814579083271	972465954442066	834313983063771	110269495695878	795841946266462	609386943856714	787247175364247	769626350027926	827135467521419	926170849272672	102966793483767	105314646038608	852254698992546	65460718330319
Q96GD4	2	2	70,44	0,0684736658872378	1.64774	TCam-2 +C63 48h	ARID1A -/-	Aurora kinase B OS=Homo sapiens OX=9606 GN=AURKB PE=1 SV=3	83716120015609	366070231822828	569672456825724	606651207189701	549996994330409	518569672028923	490676349723414	54689201368149	717426808792195	647426675032784	573016736016246	327106641583919	440303928496159	523227811318128	479993192292319	581813937148655	547584678833183	529104362460037	524671753243724	295517958299009
Q99653	5	5	348,74	0,431073749548415	1.64487	TCam-2 +C63 24h	ARID1A -/-	Calcineurin B homologous protein 1 OS=Homo sapiens OX=9606 GN=CHP1 PE=1 SV=3	983290730171334	7610899043916	970229316622189	736519058462099	994337953721516	900811309447893	143676200966168	495017874560571	505272517327117	187916395005475	867387804467422	635202770415889	83739492638231	605215411985178	362950207427076	116733242380822	891382503431438	998761564023915	723194862797191	779829398400143
O75691	2	2	104,06	0,969178274526862	1.64476	ARID1A -/-	TCam-2 +C63 48h	Small subunit processome component 20 homolog OS=Homo sapiens OX=9606 GN=UTP20 PE=1 SV=3	837096290533318	330427848491513	114882043242515	181655521213703	139018314087468	112396619195382	70295598299749	670712202671253	91694509850854	105968525659042	106647431201557	270636795760834	146933447573327	204517996561172	138888377960595	761232513987142	139813900241263	147778925306567	127361145608262	305285129966468
P82933	7	7	373,61	0,0335593589849696	1.64466	ARID1A +/+	TCam-2 +C63 48h	28S ribosomal protein S9, mitochondrial OS=Homo sapiens OX=9606 GN=MRPS9 PE=1 SV=2	514570174619921	213834275412187	51438528341588	534662324450816	53337008966515	680671643986124	498449073997	352995775885988	699896293431875	501266536550877	379403251495708	746517484733861	483084389667666	558296033307474	409746055688485	350538239041072	483413432319177	569411183143962	523663301749961	709998205521895
Q9C0C2	12	12	640,3	0,0344234858291215	1.64457	TCam-2 +C63 24h	ARID1A -/-	182 kDa tankyrase-1-binding protein OS=Homo sapiens OX=9606 GN=TNKS1BP1 PE=1 SV=4	210649432977567	206152698849783	168629220863253	121589919570941	750644283185292	182982125185583	146289926886209	15241967380528	594963437297388	166403090651771	122186575018422	815385743197334	918114840897459	885928167408047	640515237235169	188801935441212	185610854033273	198152318970814	14509222055527	857031268684939
Q9UKU7	3	2	200,49	0,130608517823056	1.64347	ARID1A -/-	TCam-2 +C63 48h	Isobutyryl-CoA dehydrogenase, mitochondrial OS=Homo sapiens OX=9606 GN=ACAD8 PE=1 SV=1	126925366918285	121585825245999	133797132252707	112902412347631	137248443629012	174174165525938	156049717905031	134592843286638	608110837409938	167799970133553	139290247188297	108435627017072	125135545434273	136387649921635	91351422909903	142695325800953	148295186019764	151357012745434	185669469714067	68242184644538
Q01082	106	103	8220,31	0,016092013520031	1.64316	TCam-2 +C63 24h	ARID1A -/-	Spectrin beta chain, non-erythrocytic 1 OS=Homo sapiens OX=9606 GN=SPTBN1 PE=1 SV=2	192288676264964	136910751508596	198860123259957	800264116677296	297961648527652	120728224153213	10507343584444	119865585493464	11162533859192	682623086652292	110784510326545	462837818278313	912842267001632	142612518405348	114440325230793	148248772723193	106284546091119	702886830722728	114027173209916	784410614533987
Q9UNQ2	3	3	131,25	0,235277300556699	1.64296	ARID1A +/+	TCam-2 +C63 24h	Probable dimethyladenosine transferase OS=Homo sapiens OX=9606 GN=DIMT1 PE=1 SV=1	548083114795297	703602706834743	603155039606873	725837711882867	596003379577314	460349054774271	354854391917009	712161560860265	168688472435695	619442461808526	616300958005959	615548628272519	680507705447792	788608057291363	828386443536282	791973736791371	746565283338256	662260216276716	725416850133959	56513153049648
Q9NW64	3	3	264,33	0,150060792961368	1.64214	ARID1A +/+	TCam-2 +C63 24h	Pre-mRNA-splicing factor RBM22 OS=Homo sapiens OX=9606 GN=RBM22 PE=1 SV=1	295775367335182	328904455928517	28989967513552	214471193907142	28370302811096	145851579866178	328523087124254	254338489056343	262239928466621	314103276646708	274758533334678	235457774835812	205286016012676	223925220437144	3843304953136	292419079164695	367306407744012	331873624449303	303142292971094	256411730357643
O43464	2	2	55,88	0,0921608195816722	1.64151	TCam-2 +C63 48h	TCam-2 +C63 24h	Serine protease HTRA2, mitochondrial OS=Homo sapiens OX=9606 GN=HTRA2 PE=1 SV=2	483916898921863	815284801858836	372508183308827	828096867679705	370337140784516	574478352864644	421096852808271	890372364480954	116237706900411	487130531379773	717928075034588	549166953103459	544462434872474	708625346831791	135984128810765	988494122493111	645417467629638	514673731033539	515669278587619	709999594083304
Q9NNW7	4	4	206,5	0,32554131330616	1.63965	ARID1A -/-	TCam-2 +C63 48h	Thioredoxin reductase 2, mitochondrial OS=Homo sapiens OX=9606 GN=TXNRD2 PE=1 SV=3	117224110652029	78728403890765	110528985590735	101371315334298	170406757383427	980488618517609	157255965047645	12023013399947	968382736042291	101995136300622	827468879042475	633769394050171	84232088123055	118179060772083	739954210354236	15928311720206	125592977937006	124659876941116	161075364263865	698898831522337
Q96DT7	2	2	58,83	0,041453207787579	1.63826	ARID1A +/+	ARID1A -/-	Zinc finger and BTB domain-containing protein 10 OS=Homo sapiens OX=9606 GN=ZBTB10 PE=1 SV=2	437068721489599	2762299547482	33813824045896	247726852587184	837386342189745	566179879468404	315068315575535	380388520563766	130435620413457	259109107906843	362273440363385	224092963299517	295008059196969	221289695068815	801186122278221	353918696881909	342412951478725	271508455610727	18176671181094	392188442835633
Q9Y285	3	3	164,85	0,488596226495154	1.6381	TCam-2 +C63 24h	TCam-2 +C63 48h	Phenylalanine--tRNA ligase alpha subunit OS=Homo sapiens OX=9606 GN=FARSA PE=1 SV=3	12655009010481	909292513386394	12379425568842	151865857921242	146964731668522	413713737695538	139798058095343	251493082419723	321157365261317	158680312772872	106309256667481	112385549771356	117653756001856	114592390085086	953424585041315	114697723774191	14676062931249	136602037651153	105589379090968	872365415630458
Q9H0A0	19	18	1246,28	0,00241164257536919	1.63805	ARID1A -/-	TCam-2 +C63 24h	RNA cytidine acetyltransferase OS=Homo sapiens OX=9606 GN=NAT10 PE=1 SV=2	189290086453023	17246219934754	168698187264904	160731124847372	150703677689027	17002846910894	128026795251957	119184259592858	747583022081314	308639354022132	465755468188836	655939269558773	704291880439102	776957348004374	804844999624055	103222826713484	933602854305094	80630886539437	101753052840835	726539823656486
Q9UP95	3	3	114,19	0,586524462447194	1.63727	TCam-2 +C63 48h	ARID1A -/-	Solute carrier family 12 member 4 OS=Homo sapiens OX=9606 GN=SLC12A4 PE=1 SV=2	509298008668576	46445903782135	826690528823489	471560979661451	102969295540115	107289203227937	624852352239414	108004558046185	115618562705766	924801075474351	56436697411451	617474893856155	578294981132095	837734498099639	970646210627307	74190701055368	898726363959851	855554516765036	854167429744404	563211570793046
Q96I59	3	3	193,2	0,0680795734146802	1.63675	ARID1A +/+	TCam-2 +C63 24h	Probable asparagine--tRNA ligase, mitochondrial OS=Homo sapiens OX=9606 GN=NARS2 PE=1 SV=3	168196859209407	707310160123531	16404884051791	13336920634461	185317290753463	145034312990633	168037546530076	122467731360296	150505860863488	110985061016345	110438881237695	816195601177157	105544404135528	136769412091753	762107544158184	110532499665732	938091103815412	106697193808866	104083540613862	699975821816615
O43776	6	6	279,05	0,0159106273020568	1.63633	ARID1A +/+	ARID1A -/-	Asparagine--tRNA ligase, cytoplasmic OS=Homo sapiens OX=9606 GN=NARS PE=1 SV=1	148082300404198	562516058516805	141506528383265	93354806599365	93242162417228	100003044011949	116129025453845	10642716603086	636238462282225	57265771260754	604528356811138	64753509933458	857309103829432	790765012834513	504390573537194	750007117798521	630496647633054	685780745691182	680144914898947	469713992835204
Q8NBL1	3	2	98,44	0,00555540699183077	1.63523	ARID1A -/-	TCam-2 +C63 24h	Protein O-glucosyltransferase 1 OS=Homo sapiens OX=9606 GN=POGLUT1 PE=1 SV=1	192795432156089	142032871236455	164373538888547	137953594607806	142453303536637	100128185654795	144258380051626	122207358091176	494970695618514	156654585792989	139921213533005	13990906380884	167961262235777	14232740749199	176763418400899	154350158843619	142853406215331	157236924297679	162021712901391	931615737314707
P22314	23	22	1739,59	0,249275061922927	1.63495	TCam-2 +C63 48h	ARID1A +/+	Ubiquitin-like modifier-activating enzyme 1 OS=Homo sapiens OX=9606 GN=UBA1 PE=1 SV=3	127349491546127	578860357868325	137723337817608	101033870896922	159690884379106	121866140036886	172144064130645	832751781525334	131532463347591	139647083069692	896271738581882	796480482098043	981866101293478	148644216914852	67991611013413	706881195596983	596970754214342	704990998300307	847444321060657	501468307115089
Q15366	5	5	383,08	0,0720087268078776	1.6347	ARID1A +/+	ARID1A -/-	Poly(rC)-binding protein 2 OS=Homo sapiens OX=9606 GN=PCBP2 PE=1 SV=1	384504593490537	234871052239915	711409598717892	479835264336487	218228239236213	94248639064938	121905015738364	11631232493653	153100195611921	395457482903081	906690041192057	506625768735502	835764325888164	651519497747171	264430287582788	123028536081611	675538811751811	90193333956144	129454696745977	94256168625969
Q9NU22	20	20	737,66	0,104892748215832	1.63397	TCam-2 +C63 24h	ARID1A -/-	Midasin OS=Homo sapiens OX=9606 GN=MDN1 PE=1 SV=2	14721814947766	117563137577201	154252505136401	183732421875601	837781390421188	104622192094549	13864597096442	154123013378487	187419066731684	138618549374389	197064493239983	211082594521303	230397548241706	257326027484366	225213185415651	184760647335745	16432983147562	150748654730191	174738668297937	201956742362217
Q9H089	4	3	163,76	0,154710062570479	1.63356	ARID1A +/+	TCam-2 +C63 24h	Large subunit GTPase 1 homolog OS=Homo sapiens OX=9606 GN=LSG1 PE=1 SV=2	9644256905666	782667079797359	853714031799695	811338467644224	688415140554635	177659829414494	402606310447145	468426359574831	991759456615617	759280273276071	507599461523501	791884185192305	643258661795009	588920605711982	931636189746355	341806274472511	750416599012438	709795494036306	472911573620558	332194734017931
P55209	12	11	760,1	0,128586791436497	1.63241	TCam-2 +C63 24h	ARID1A -/-	Nucleosome assembly protein 1-like 1 OS=Homo sapiens OX=9606 GN=NAP1L1 PE=1 SV=1	208808092193855	301254995711197	342787977016007	159572320980815	520903167355309	10671154036644	185005824116043	248928772743631	232757320655734	390530117442416	346661128217663	217408625581787	140188197231628	156491462498379	684264769286682	332749289816228	357632301893019	208672262160662	151485706892764	11464705116089
P08727	20	20	1558,77	0,00644797486635718	1.63223	TCam-2 +C63 48h	ARID1A +/+	Keratin, type I cytoskeletal 19 OS=Homo sapiens OX=9606 GN=KRT19 PE=1 SV=4	336174855646392	265651104717993	317038145229427	44053569184903	386973989113896	195849929926193	430128834861341	434769227580089	623890807057694	38949703313768	29959883718801	366881548654838	438348228394455	453989872384065	187850722906396	354724101890866	283792751902609	356314968000992	31973981865541	229242266273802
Q8WUA4	4	3	149,82	0,0499875449126969	1.63217	ARID1A -/-	TCam-2 +C63 24h	General transcription factor 3C polypeptide 2 OS=Homo sapiens OX=9606 GN=GTF3C2 PE=1 SV=2	339367297611765	33574686244308	284961592306348	186071033203392	173704079540066	357124200957437	281565373224589	134624098302014	749295897934351	142368133633969	133859592737305	424021287356172	259822078548749	225067922070697	159122351735606	123282001330021	178143134146783	167384353535951	184186429773852	32605492171654
Q96EY1	5	5	220,38	0,0172953138656068	1.63214	ARID1A -/-	TCam-2 +C63 24h	DnaJ homolog subfamily A member 3, mitochondrial OS=Homo sapiens OX=9606 GN=DNAJA3 PE=1 SV=2	527249878254043	113374044460228	1263274900718	148732878532616	177083961573921	201226247950253	541839448741652	833716399026734	802377484811958	127723787446559	138671440339906	162480241629719	141075796135891	14849833083121	157069258060785	130261422392331	222908142292746	16064127951184	211762370062273	167963535280735
Q15388	3	3	159,15	0,0734848168447854	1.63173	ARID1A -/-	TCam-2 +C63 48h	Mitochondrial import receptor subunit TOM20 homolog OS=Homo sapiens OX=9606 GN=TOMM20 PE=1 SV=1	398522512801279	351167116284457	598669334275957	419811839999195	648818156325428	555057071095595	613782348163547	301113433503998	714869655534709	330887131884123	427587330358284	217664684906361	993558054979351	160193394074565	432319114365548	131469156652211	644129964859661	55603837559652	333937300545661	189779061066378
Q86UE4	6	6	355,04	0,000677456982777436	1.63083	ARID1A -/-	TCam-2 +C63 24h	Protein LYRIC OS=Homo sapiens OX=9606 GN=MTDH PE=1 SV=2	327157860491041	432407571379923	304708048448383	165792592721387	109352494070955	101267376879249	295416858889362	139014742368337	158940052098405	145490066172912	357845133984984	196029710165665	248492984102186	143757680568714	286594102877682	27934013705744	331879119028333	147926958125268	14312486985772	165634839329119
Q8WUK0	2	2	205,67	0,508191351420816	1.63067	TCam-2 +C63 48h	ARID1A +/+	Phosphatidylglycerophosphatase and protein-tyrosine phosphatase 1 OS=Homo sapiens OX=9606 GN=PTPMT1 PE=1 SV=1	110891255682215	244726008080778	203715353035098	970098004553684	41389240706639	11100400541083	158288320673531	167956088810162	680995538501409	964959843919697	109083897914035	105382076141712	968263240880629	115851551111811	420865601103925	135193920554359	11498351923683	15062453013346	175379854521287	121710943217699
P06753	8	8	660,86	0,262401461100843	1.62985	TCam-2 +C63 24h	ARID1A -/-	Tropomyosin alpha-3 chain OS=Homo sapiens OX=9606 GN=TPM3 PE=1 SV=2	203455142988345	240022175908653	161847822627773	153807299989999	166082667805294	135384240166858	103125944243192	315824408235723	725826721432769	388497254442328	172873271284662	182352979534132	159761194994278	153322708564821	234987795052886	175939996786974	243718505502294	163309846731518	165361784525477	885371052595603
Q96S97	4	4	285,17	0,133789784855692	1.62892	ARID1A +/+	ARID1A -/-	Myeloid-associated differentiation marker OS=Homo sapiens OX=9606 GN=MYADM PE=1 SV=2	458190953894788	63501672656336	479979118847875	241492860404709	279228339216597	191420502103206	341618353157103	368016557596392	811426921693014	40713738034757	342431991451707	291644585918939	261298427630043	26245356790639	347206828782879	336660145701975	358348140651219	346993494480974	261599557926783	106191255540714
Q9UNX4	12	12	660,96	0,0545699669415397	1.62851	ARID1A +/+	TCam-2 +C63 24h	WD repeat-containing protein 3 OS=Homo sapiens OX=9606 GN=WDR3 PE=1 SV=1	445935919662118	378288053763459	3819155669554	239589543032361	358339284552454	318413644728587	356552710253821	469057871572455	118986337650574	319203626699689	297839146879047	247838022614485	296004039153698	295351791322561	279856288947535	360245003740505	307769291447058	41314067732579	396138213745597	263211290740147
P30419	4	4	123,44	0,0693990562406498	1.62822	TCam-2 +C63 24h	ARID1A +/+	Glycylpeptide N-tetradecanoyltransferase 1 OS=Homo sapiens OX=9606 GN=NMT1 PE=1 SV=2	919867803594102	315251717392698	688858840465292	417501747839875	418551752498553	345810934589084	446699314129758	306829455714243	458992768486826	363530852403744	494125407613534	918971434485908	86875419083212	772717632428871	327911046979518	330858891111739	425378510294979	602307697353348	720385913626101	521202273477618
Q13443	3	2	109,74	0,242896891937058	1.62763	TCam-2 +C63 48h	TCam-2 +C63 24h	Disintegrin and metalloproteinase domain-containing protein 9 OS=Homo sapiens OX=9606 GN=ADAM9 PE=1 SV=1	410329400131619	503721176239162	3802269206965	254168991165029	273343709641987	731856576160837	390144899993847	230663994812633	863013977940417	48152498761444	184214058598757	428674648007651	368680722790487	280992106906573	439800036628847	280555116430688	317049394580174	294936637941264	3114460571111	3177137804568
O14656	2	2	102	0,0854370810548822	1.62719	ARID1A +/+	ARID1A -/-	Torsin-1A OS=Homo sapiens OX=9606 GN=TOR1A PE=1 SV=1	984682128030391	206056387783405	112104247711271	960710043310279	102451973459365	161873054982511	739511822180306	143791814367403	630751238857659	152228685254169	139031010028998	618644928773875	745179764236528	546503336766376	124551632693456	135291269218477	139917351338988	105276711081971	12458403385709	896592153948867
Q5JRX3	17	15	816,37	0,260455138653182	1.62713	ARID1A -/-	TCam-2 +C63 24h	Presequence protease, mitochondrial OS=Homo sapiens OX=9606 GN=PITRM1 PE=1 SV=3	970181467076293	675470978948412	86182035697477	153191543354124	142532655540215	32926865847042	338880488644994	160978287285709	277478913305373	435067049021127	801639928119429	832224093747692	926572840956786	10945205376003	50880278254035	250656415868839	286559103406807	22645138577725	232357382351078	205172241559215
Q5QJE6	3	3	111,23	0,10721363682725	1.62664	ARID1A -/-	TCam-2 +C63 24h	Deoxynucleotidyltransferase terminal-interacting protein 2 OS=Homo sapiens OX=9606 GN=DNTTIP2 PE=1 SV=2	168425765658319	259505528184865	15632838616201	100427566909004	962965299225176	922380655849124	131524120762709	130935410144593	222439348780419	120344992002468	107283211997045	729116812256138	751706139284852	619067445823438	115672783630357	113244477745405	138738295022938	700448606578508	66516716332531	385419232350532
Q15738	5	5	373,59	0,113833940079656	1.62554	TCam-2 +C63 48h	ARID1A -/-	Sterol-4-alpha-carboxylate 3-dehydrogenase, decarboxylating OS=Homo sapiens OX=9606 GN=NSDHL PE=1 SV=2	341396680718804	389154387415273	388332395017056	305633840090662	114983964010898	190155333377965	260288791048554	366910257843286	605915024485974	42942998528859	287268853030752	298004259782268	284391400991293	256923983056177	171655842877778	311455565268104	430452316301513	30315114087295	337202752790675	285039053139079
Q6ZW49	2	2	67,1	0,274941321463909	1.62519	TCam-2 +C63 48h	TCam-2 +C63 24h	PAX-interacting protein 1 OS=Homo sapiens OX=9606 GN=PAXIP1 PE=1 SV=2	436255607188969	347993086013726	327830296933644	274756589045226	114498272055924	509204019247093	255591410085531	305775987950947	135230165479324	294195393126522	390110437789768	321771243977862	349023309274403	277178942800647	563431149118506	29706873277807	277692466849203	338648486239081	267898525679054	352602922310095
P29692	10	9	1016,54	0,192924711843345	1.62516	TCam-2 +C63 24h	ARID1A -/-	Elongation factor 1-delta OS=Homo sapiens OX=9606 GN=EEF1D PE=1 SV=5	609134627365874	421544823614709	702776038524527	373779768691706	246668112006783	233627831687295	444907117732133	293121196263127	331746778625391	482495783323518	334917650778167	532892168049673	501234516724468	395831484710703	500669779214026	348574385991216	527970260667166	711463473843622	571164544836144	207619187508221
Q99873	16	16	1280,15	0,00997730303297628	1.62506	TCam-2 +C63 24h	ARID1A -/-	Protein arginine N-methyltransferase 1 OS=Homo sapiens OX=9606 GN=PRMT1 PE=1 SV=3	21660935999131	299214358294385	172279059908636	143902547158819	185567677368041	202709284424008	130976788041031	119185547221126	112189137292934	789698291403475	135192705181969	138117513671556	141877135002551	101072375988858	110598423941775	967795013098147	144055121932038	157788615829627	113252039137571	149393277408993
Q13724	13	13	871,37	0,0971356294352088	1.62412	ARID1A -/-	TCam-2 +C63 24h	Mannosyl-oligosaccharide glucosidase OS=Homo sapiens OX=9606 GN=MOGS PE=1 SV=5	189713195661194	187076874269418	14920846410912	197370688989191	109730647418171	163499364831681	31957946614122	268564207583791	954970940101722	223130694589225	132275210981266	942543928174588	124771351856878	753293686761605	425387847219176	186774650269504	20560932866262	143701103152517	193808575975612	545708113479599
P68371	2	2	108,82	0,597177969683862	1.62386	ARID1A -/-	ARID1A +/+	Tubulin beta-4B chain OS=Homo sapiens OX=9606 GN=TUBB4B PE=1 SV=1	233407258424137	143847248352656	366227605216849	313337022180745	708312718267405	111670287348529	333573610505193	124499014841005	101217719603606	117133087991159	197531173310798	209258812715618	274634953103659	321236845847209	715664235340755	338029638997996	141636347998668	280203507441092	286935306300079	107715126488649
Q96HE7	14	14	898,1	0,0781501601801178	1.62369	TCam-2 +C63 48h	ARID1A -/-	ERO1-like protein alpha OS=Homo sapiens OX=9606 GN=ERO1A PE=1 SV=2	274780526930113	21656411586475	26877621183141	139066542649068	116254797260982	166164311595189	307133904182126	193291560452772	884970157119344	163040295111761	187032458004333	112031645469829	175311921551658	177461538007516	241428934621395	18955577528925	21446437693121	226026892910877	317512870810542	152707014460126
Q96CW1	9	9	483,21	0,0143128213810236	1.62348	ARID1A +/+	ARID1A -/-	AP-2 complex subunit mu OS=Homo sapiens OX=9606 GN=AP2M1 PE=1 SV=2	279343237995195	117472308539194	403303016231083	361225502108537	265792996503449	290212462100014	470031082528106	36571004800161	325788981235442	118921731045151	361099868035243	971966189890127	889956161792804	94572693885154	530841436976068	108718934211363	300621162121467	376697920589676	345892827992417	487756818376046
O75044	3	3	91,99	0,026825528715875	1.62329	ARID1A +/+	TCam-2 +C63 24h	SLIT-ROBO Rho GTPase-activating protein 2 OS=Homo sapiens OX=9606 GN=SRGAP2 PE=1 SV=3	201042251235279	247816588317308	236336317917852	206094884210185	229441563590854	128813720010244	23169471283716	32281014416561	797822258863789	412499727700004	133445036860334	847832747462123	191601165929499	184489853779098	140305434452406	267461229109111	274945817600935	282916798876241	243500078524142	510332284240841
Q14202	12	12	601,71	0,00418315524925528	1.6231	TCam-2 +C63 48h	TCam-2 +C63 24h	Zinc finger MYM-type protein 3 OS=Homo sapiens OX=9606 GN=ZMYM3 PE=1 SV=2	310291251803881	319468487750872	291385185096575	21549110184918	29267214231825	147884709465526	255431931899149	323721979218755	148513975352558	515690860351017	220324116082693	16645583593212	193842800530313	17342867234236	18877345364724	267127569966428	297779209859844	277227988497267	234661805049004	151428738264391
Q7LBC6	16	16	998,52	0,0608466175602521	1.62292	TCam-2 +C63 24h	ARID1A -/-	Lysine-specific demethylase 3B OS=Homo sapiens OX=9606 GN=KDM3B PE=1 SV=2	474789169871262	39817600172587	50318247248212	208393910483566	257223369438498	322663654584009	218026949815835	267804020654665	297166541167234	614914249470772	270690235675216	102229592240694	235515083063085	184774049477669	712262090194967	265083678005681	199535057487599	320429711139135	311645208570325	189624947564891
Q9NSE4	23	21	1446,77	0,00929607613647165	1.62274	ARID1A -/-	TCam-2 +C63 24h	Isoleucine--tRNA ligase, mitochondrial OS=Homo sapiens OX=9606 GN=IARS2 PE=1 SV=2	154854615782289	228779032283947	154891514590844	11394964960546	610124241582772	711993389192585	113971747247462	366579797520065	220644926293439	200490411754895	266071009042393	530884589362879	266595551846795	180016040201051	126033993117484	730430748471426	175450187537579	804304099185738	771528419048336	105009180651835
Q15269	7	7	581,97	0,215796202738464	1.62268	ARID1A +/+	TCam-2 +C63 24h	Periodic tryptophan protein 2 homolog OS=Homo sapiens OX=9606 GN=PWP2 PE=2 SV=2	22251977288388	15735477208056	281252368767607	336582654952762	21272489207589	196140243674999	178270509880208	208527631867173	129544230298337	235241731465464	243786048156517	464296970433159	331602701530302	261065435243967	146390161392955	499288609498518	265145422772027	177211628929452	186511290805041	302783006035187
P62851	4	4	203,19	0,261367638328372	1.6225	ARID1A -/-	ARID1A +/+	40S ribosomal protein S25 OS=Homo sapiens OX=9606 GN=RPS25 PE=1 SV=1	319165051565979	216950001324674	180121731733225	192786297766757	235594381007838	405996871346459	314264406994296	283144650829664	691377359001081	303776311756772	188122890725383	134330590456867	159285499308846	185027870896379	192779117314861	159312703105522	17573534816901	163968544689196	132401409095868	19112076490877
Q8WWI5	3	3	211,15	0,367617663858954	1.6224	TCam-2 +C63 48h	TCam-2 +C63 24h	Choline transporter-like protein 1 OS=Homo sapiens OX=9606 GN=SLC44A1 PE=1 SV=1	25880107918843	41727746893546	318274856741452	195952558052351	2569548213287	153016195448546	423128929501007	632328217836231	40764516589149	299476857770745	34332883836888	153435317816393	205269641157854	13071982757081	321452434547059	405290923993412	468027901062851	377563467404263	23993591102319	624866266450706
Q96PU4	7	7	298,29	0,14039367030999	1.62239	TCam-2 +C63 48h	TCam-2 +C63 24h	E3 ubiquitin-protein ligase UHRF2 OS=Homo sapiens OX=9606 GN=UHRF2 PE=1 SV=1	214776363742073	177640121575184	222167606390097	173973985030506	316978161919781	260238512195275	218757523510124	277645861296414	416730946004684	19911928350992	1258405711186	216741290691024	163411432857695	173215285480633	277537752152854	204350628641124	286326569790712	289547374792563	255944157998924	385804970367635
O00560	2	2	93,59	0,459148678532741	1.62233	ARID1A -/-	TCam-2 +C63 24h	Syntenin-1 OS=Homo sapiens OX=9606 GN=SDCBP PE=1 SV=1	330684105192541	128432719682098	516223706770223	338365682684549	196084170296577	421814368216247	262153717887325	326307680674449	857485413792567	340226326419554	26070625734687	17118622231879	17257556108384	408386294589988	1123085753265	339959439814924	198047134940514	307132820069038	361189292828779	340012809409256
Q9UJS0	11	11	783,21	0,00529129451519639	1.62179	ARID1A -/-	TCam-2 +C63 24h	Calcium-binding mitochondrial carrier protein Aralar2 OS=Homo sapiens OX=9606 GN=SLC25A13 PE=1 SV=2	254750905488719	203436288827817	208101738042609	206031925593236	25651696278363	415997528819656	226344675285106	385049279989699	238571704221026	227503202572136	225426090696301	180201283963595	197511039862994	238063191944712	265892458139994	312304867568228	292356329537794	230366342816459	380432719790914	359325683001765
Q6PI48	10	10	463,09	0,0157738382187603	1.62119	ARID1A -/-	TCam-2 +C63 24h	Aspartate--tRNA ligase, mitochondrial OS=Homo sapiens OX=9606 GN=DARS2 PE=1 SV=1	450707321048984	4372650525272	545558190082598	3219646833636	412752995539131	300449995263621	342519535338242	581495934262438	692042084451623	530925192816026	34582031918126	328117060437124	274079288063909	321757127801392	261956042332368	322703358064757	456488199457799	309672681059544	392110465268781	216696540838241
P36776	23	23	1600,73	0,0308707694168676	1.62118	ARID1A -/-	TCam-2 +C63 24h	Lon protease homolog, mitochondrial OS=Homo sapiens OX=9606 GN=LONP1 PE=1 SV=2	106604377936745	191361902883929	165295023555505	156086147612071	301830864904647	629123888607843	914704549488275	130718293567355	113579246798148	278053614056541	188348487279104	153061471831685	125585382053778	137121439937301	919855922565021	19368177848355	228106352295915	165077100489801	158165652060762	341388199831458
Q9NZJ7	2	2	68,36	0,454447102299667	1.62091	TCam-2 +C63 48h	ARID1A -/-	Mitochondrial carrier homolog 1 OS=Homo sapiens OX=9606 GN=MTCH1 PE=1 SV=1	206982087134417	986436235006131	841366510563744	432202485847498	449946758801751	172500397285428	958084783087851	14552296978167	215476038518146	139062848856045	513634273938604	191381727275083	121394906605776	782477201094203	438172507131167	739751085873196	261520553916392	179320133416331	122139858279429	800772209106443
P15151	2	2	117,28	0,0453846707037949	1.62042	TCam-2 +C63 48h	TCam-2 +C63 24h	Poliovirus receptor OS=Homo sapiens OX=9606 GN=PVR PE=1 SV=2	203484234111984	241232820743019	212668900856315	197026335999184	161858555831995	105014895720457	23957605368317	173396274813902	127709396366596	151006865365094	187468682843496	141868637111845	15172464872147	159220711537352	163269637032389	235387451555133	218842543877557	243260515885367	225379258006736	957913323726333
Q13308	17	16	1251,16	0,00335487773377208	1.61943	TCam-2 +C63 48h	TCam-2 +C63 24h	Inactive tyrosine-protein kinase 7 OS=Homo sapiens OX=9606 GN=PTK7 PE=1 SV=2	294649225642997	147592994171906	255592298742897	224730462331174	251391219066698	815639347096859	382282495407727	211294987612646	794862330265714	313763242143411	205234533312531	480059007531517	255406153915874	226015987230005	430032993912995	611859247561102	231575681533036	168434452355041	189593174965038	630029238363242
P07099	11	11	565,6	0,00924221843435113	1.61915	ARID1A -/-	TCam-2 +C63 24h	Epoxide hydrolase 1 OS=Homo sapiens OX=9606 GN=EPHX1 PE=1 SV=1	109296900860704	17288812392947	195026712286576	956940666938614	911584324733271	23422214397963	104625523457669	783909956086677	469947820001425	229085280202751	145132900740121	252314164963677	107016586001509	13522157908874	174035445741248	747846014674872	13391405346911	106784604842137	427103412429169	101520937954395
Q01974	2	2	61,27	0,174420320935298	1.61809	ARID1A +/+	TCam-2 +C63 24h	Tyrosine-protein kinase transmembrane receptor ROR2 OS=Homo sapiens OX=9606 GN=ROR2 PE=1 SV=2	230274322140506	227947316329582	126743158126616	184464230480356	289485417543517	213082554633669	208803029270427	464039701747066	581942384231107	277459731914701	135714787916631	729944141784905	49702637421863	500150554541674	78316619544012	211985010538521	217583625493052	164097273889759	14653815267889	114367146550974
P13693	2	2	91,25	0,524698564050447	1.61801	TCam-2 +C63 24h	ARID1A -/-	Translationally-controlled tumor protein OS=Homo sapiens OX=9606 GN=TPT1 PE=1 SV=1	134121981241379	952030544897944	183631010593101	97079614533904	702819211792925	102415073725635	107193760427542	821515727995628	18291860398223	576563410050807	196996973781875	211497864220309	187451010004199	224346718438074	94163653845565	254680079041804	174234549390962	259838454032193	223675170485669	176988791939009
O14734	4	4	356,59	0,315550800373691	1.61736	ARID1A +/+	TCam-2 +C63 24h	Acyl-coenzyme A thioesterase 8 OS=Homo sapiens OX=9606 GN=ACOT8 PE=1 SV=1	573521900857924	274314410099432	53759141116113	322421747363653	276189319122952	716458140983017	423178306623097	427534327024973	780421944740912	308817361335147	381274707554104	303250875096643	339443446089509	278739327193085	330357707132403	327680705960428	321731053407723	314046674575637	375993242370936	386297583685575
Q92878	7	6	276,15	0,498275368569385	1.61648	ARID1A -/-	TCam-2 +C63 24h	DNA repair protein RAD50 OS=Homo sapiens OX=9606 GN=RAD50 PE=1 SV=1	130548290072118	200349342253667	176518984147009	189029251656904	110941096792911	983313634768633	104294822216009	128759981039694	66244389711733	120844976933816	13795067857382	247993204573409	172376326603265	13205728738685	181669573686764	114390832317487	162364937002873	176954986289157	178420489857239	154790103947809
P78527	137	129	9435,69	0,069015127778171	1.61636	TCam-2 +C63 24h	ARID1A -/-	DNA-dependent protein kinase catalytic subunit OS=Homo sapiens OX=9606 GN=PRKDC PE=1 SV=3	323208385746879	390010055404009	296167950517274	231245196143476	273983298021349	167214660827934	243191494750651	31908029245311	243300573991254	162310804122651	211611645948493	127116639627137	139831441256638	137985015499012	151769293286972	241246795203106	204474496688344	198325723104629	262074981212147	156584645897532
P42566	2	2	101,34	0,224813477140285	1.61617	TCam-2 +C63 24h	ARID1A -/-	Epidermal groARID1A +/+h factor receptor substrate 15 OS=Homo sapiens OX=9606 GN=EPS15 PE=1 SV=2	355835980378745	584481371569698	494367898140082	620533942901242	438835829384227	130162621821571	219836256712397	372015322244805	555462404652286	596663425723766	51341660836982	398587510512603	472526974094792	691076666009642	562449561257659	576302318637057	697679204217276	598631993132239	829117386265171	419274239213724
P56182	4	4	206,24	0,0114047950184554	1.61576	ARID1A -/-	TCam-2 +C63 48h	Ribosomal RNA processing protein 1 homolog A OS=Homo sapiens OX=9606 GN=RRP1 PE=1 SV=1	60256578863822	529321908573555	353739821667203	642060234149008	213692703246037	123326454121905	52808554411013	142960033367478	180887038216881	744383722390704	479628129250157	288230468988455	695845999642659	309138004393514	137869877344852	122099181894406	726957465017301	610059798081416	545315341372871	22816119231128
O00139	7	6	298,84	0,185188615361624	1.61563	TCam-2 +C63 48h	ARID1A -/-	Kinesin-like protein KIF2A OS=Homo sapiens OX=9606 GN=KIF2A PE=1 SV=3	7441349393811	464334378849222	866303016410976	928181273894026	585333787966531	520605338188917	864165563913308	486369904075028	287717029336903	783954268468655	387218491198472	113065656908712	917607431229634	854904922213074	299466618394527	508859751217446	641708899847404	662622648364352	592283354440054	451345265210337
Q9HCM4	4	4	134,68	0,746248802094063	1.61521	ARID1A +/+	TCam-2 +C63 24h	Band 4.1-like protein 5 OS=Homo sapiens OX=9606 GN=EPB41L5 PE=1 SV=3	139557289876103	118210862697199	155418809727312	148022511028997	618449285708614	154683053588563	139059161384874	188089853895859	345925557246214	200342425559769	108532113909769	790314643440596	869441407108298	121543957981871	322141984341005	108042596524548	739771414085493	705776336470016	968867571363258	765440679083691
Q96EL3	2	2	87,81	0,335144188550613	1.61517	ARID1A +/+	ARID1A -/-	39S ribosomal protein L53, mitochondrial OS=Homo sapiens OX=9606 GN=MRPL53 PE=1 SV=1	10798209618139	657657638192145	148827288614961	101576385663684	0	959924884641386	35225613234293	334036316181957	942457236472557	118105414258311	113296406829819	132468239280107	1220397517394	232218174041911	245936251486442	134235963028973	181617143539449	202549616855847	129600680478781	770094564182498
Q9P2D1	3	3	122,74	0,260792098083016	1.61474	ARID1A +/+	TCam-2 +C63 48h	Chromodomain-helicase-DNA-binding protein 7 OS=Homo sapiens OX=9606 GN=CHD7 PE=1 SV=3	512174882244147	5860774918876	636430259994853	366086782768255	215740011937353	154421966464244	427403494028695	306097149374315	525022437813348	772942137597941	305745039000895	18232256458087	412794296864903	221878508407438	176566466044866	292912004893847	68216033325334	472381463011861	395754279653751	237706598171077
P27105	9	9	651,7	0,0383353547366981	1.61404	TCam-2 +C63 48h	TCam-2 +C63 24h	Erythrocyte band 7 integral membrane protein OS=Homo sapiens OX=9606 GN=STOM PE=1 SV=3	244040737856819	1914429833276	196394440604298	105081162424352	949254487044579	223335057552297	109876694373372	225415694720172	109992360628855	139299862941747	941606476289985	108539189394018	910361718150001	871982546078119	389011345232867	81032013830281	74942808975356	129298768939234	141342528491233	209604839460938
Q8N3R9	4	3	163	0,126338980415169	1.61336	TCam-2 +C63 48h	ARID1A -/-	MAGUK p55 subfamily member 5 OS=Homo sapiens OX=9606 GN=MPP5 PE=1 SV=3	604189213036445	155419216530367	541137564015425	258427956173256	3222958490944	276754173787189	450758077052214	736056829792048	18870071241444	965601182662523	234147859731394	292705432615911	33502382403596	201387969463441	305785625925478	36266485336367	472092009429137	252867660005261	273388244524829	347378518404618
Q969X5	2	2	126,67	0,14821428462493	1.61291	ARID1A -/-	TCam-2 +C63 24h	Endoplasmic reticulum-Golgi intermediate compartment protein 1 OS=Homo sapiens OX=9606 GN=ERGIC1 PE=1 SV=1	99858046062869	964410825687012	765702385148267	994984415901195	516884860823177	436339902548824	765497317514755	662742318609384	153846087529293	532019069652147	407883374075232	796660333858969	617536324923689	696700127738931	467425323299817	498015216898047	908382563473902	554603648021222	586719915899988	276083235067503
Q8IUD2	2	2	118,71	0,159414229648889	1.61169	TCam-2 +C63 24h	ARID1A -/-	ELKS/Rab6-interacting/CAST family member 1 OS=Homo sapiens OX=9606 GN=ERC1 PE=1 SV=1	264767311690885	154762207619364	230913898121737	148350995097503	72347276954024	218182652128295	106846907059413	142907391314813	939632898155235	301765363362554	174408816530284	224110828440121	208618054357736	18630497065669	116594762002883	15602105322068	286945681371578	346541114005209	323208687048296	262575877201374
P37837	9	9	536,11	0,078976637793013	1.61094	TCam-2 +C63 48h	ARID1A -/-	Transaldolase OS=Homo sapiens OX=9606 GN=TALDO1 PE=1 SV=2	230857813739219	212020062991263	225411602925496	153489542388987	616218138370457	268162626936421	31487194793365	277374277997046	213752214564295	21251485988559	126691655520743	108333509059134	125622498582444	141457121695366	47857192353902	157732170181792	144872105506202	130220016350734	181879049441845	175925289976325
O15116	2	2	92,3	0,692936405282294	1.61063	TCam-2 +C63 24h	TCam-2 +C63 48h	U6 snRNA-associated Sm-like protein LSm1 OS=Homo sapiens OX=9606 GN=LSM1 PE=1 SV=1	114238321480178	658060334380182	95971356602096	443015778963277	559402510940427	852815079916698	107546949128867	847964153414668	405151258582677	453041272053994	465935513934451	16788992619765	492047251808353	529268469920236	186847460145167	844081357261455	101114725538768	102752041112288	626236384886979	398370942220765
O00116	15	13	829,51	0,000378576766620009	1.61003	ARID1A -/-	TCam-2 +C63 24h	Alkyldihydroxyacetonephosphate synthase, peroxisomal OS=Homo sapiens OX=9606 GN=AGPS PE=1 SV=1	196527511301033	211905938138886	168408049063658	289588700365184	965537990342826	354949830969727	215550716756284	358030606202971	143019799133578	466358841508287	133258664322164	478069460918394	260650160599328	185127951528762	370063553296851	180509363326211	251207851872027	322186514425798	223622533629441	551878126937257
O14949	2	2	134,93	0,22974765085538	1.60957	ARID1A +/+	ARID1A -/-	Cytochrome b-c1 complex subunit 8 OS=Homo sapiens OX=9606 GN=UQCRQ PE=1 SV=4	39915545182464	569351453845094	458092366230115	243826862875582	287270011376908	50841370768441	938615428771374	170120196514771	36459565660324	978712992151951	387691918358374	428209137220563	290295344937448	30480495436976	131290830968799	144371494017798	235330276210873	953434551270409	12320529169942	116204168382349
Q14108	4	4	194,51	0,00904331233618505	1.60939	ARID1A +/+	TCam-2 +C63 24h	Lysosome membrane protein 2 OS=Homo sapiens OX=9606 GN=SCARB2 PE=1 SV=2	137877327865999	541349719954236	13725591257382	136669117845007	105457619535978	11059068741488	138802052231566	15951215913847	105053953172811	156823077684683	134068705081288	125144609990487	130862727330682	137408615049398	109913327926879	157331694513024	127746191264878	129608595761324	111481775449257	46950198087913
Q08J23	15	14	1054,67	0,0266736448563161	1.60915	TCam-2 +C63 48h	ARID1A +/+	RNA cytosine C(5)-methyltransferase NSUN2 OS=Homo sapiens OX=9606 GN=NSUN2 PE=1 SV=2	720611713124519	776691720267607	700834109891654	748744138719078	656569629241164	333736322937426	73088310460483	451131499593953	544736544255448	52388533189457	581468497338785	384501951161008	566846991596948	719207296574059	58320182021014	735036654049659	62364147617179	591479460162333	492921790698511	356134623227612
Q9UJ83	3	3	69,86	0,0649438000620477	1.60885	ARID1A -/-	TCam-2 +C63 24h	2-hydroxyacyl-CoA lyase 1 OS=Homo sapiens OX=9606 GN=HACL1 PE=1 SV=2	279816263333355	110941772491722	222319277946444	174754903908182	178950493067975	288728548045582	205731178133052	149638225747498	251714721985498	777845771574545	166743648205357	145245175866554	168638290863309	243601730710331	126993021324098	279475718089803	141328874607152	145893532700225	194624696068662	168221211654159
Q7Z4W1	2	2	81,93	0,400307704265566	1.60836	TCam-2 +C63 48h	TCam-2 +C63 24h	L-xylulose reductase OS=Homo sapiens OX=9606 GN=DCXR PE=1 SV=2	130311450222631	122929224764776	136473032094907	904208236339743	200293080378168	52778418445604	136417839883576	95429580858242	408868495793421	435194696750682	83091131908532	521784552770979	699008081496374	835121607125096	550516762421012	118286939402679	133630430607575	136964333484299	13924620809145	970429050450602
Q9UNP9	2	2	61,4	0,103870660397547	1.60787	TCam-2 +C63 48h	TCam-2 +C63 24h	Peptidyl-prolyl cis-trans isomerase E OS=Homo sapiens OX=9606 GN=PPIE PE=1 SV=1	127910385552612	21617231413654	256101527586604	16651189923556	787213082430135	306578034139325	202085172321559	144210259148703	24768877419508	17289269993274	128022608839608	120242477537071	174426716454846	150161824266084	27139357545297	961663951554211	137420957149033	109511501857421	873936929938242	363430754947151
Q92530	2	2	55,91	0,674738488314439	1.60769	TCam-2 +C63 24h	ARID1A +/+	Proteasome inhibitor PI31 subunit OS=Homo sapiens OX=9606 GN=PSMF1 PE=1 SV=2	282086743811088	216349422316416	126846550371324	91167302107989	137006361106675	320888524275272	898018890775165	665265441318128	135363502071541	506084488682792	161037745051927	519757480979011	667787382609263	866669650382611	399156984601397	129059372547726	869126812770788	793588796724567	802594187651442	779603860081243
Q9HB71	7	7	238,93	0,104364553722116	1.60752	TCam-2 +C63 24h	ARID1A -/-	Calcyclin-binding protein OS=Homo sapiens OX=9606 GN=CACYBP PE=1 SV=2	620522674058894	102461707769019	126781574077864	153490578453079	131279442916501	605454050061043	478420882516716	794146926118938	346660850614341	222252620542931	108068805800152	201948518330401	110892834542717	771649479465887	530060914503641	123103942587493	221537147640748	174161977852948	162418496669797	14292829460422
Q96CS3	9	9	652,11	0,102613164684001	1.60712	ARID1A -/-	TCam-2 +C63 24h	FAS-associated factor 2 OS=Homo sapiens OX=9606 GN=FAF2 PE=1 SV=2	126384642621292	983885746587501	109736885642744	611082764710505	173256616295066	22445859508889	12213325777283	895120600211727	902020202641043	843097861326834	986205352856136	527309222258054	792019459036761	104682943209661	195710797010595	970722322245114	881149978803392	109087736943434	958540000043487	439697552770599
Q8IZP2	4	4	219,96	0,0706902156308398	1.60682	TCam-2 +C63 24h	ARID1A -/-	Putative protein FAM10A4 OS=Homo sapiens OX=9606 GN=ST13P4 PE=5 SV=1	204655984017555	10249785354032	714478767024591	53717609487966	947687531473806	562253605019663	715396461543468	646617992767366	656195797257967	804180343498554	12273624022217	103373613642072	106890618690617	497982523377007	354337004901177	105920773585271	815042713619136	702102941706592	812734960319658	556371793555527
Q7Z4H8	8	8	504,77	0,324112422701371	1.60661	ARID1A -/-	TCam-2 +C63 24h	Protein O-glucosyltransferase 3 OS=Homo sapiens OX=9606 GN=POGLUT3 PE=1 SV=2	193896541651376	234314005058321	233242504610617	127036312572057	141907613164662	714493376215326	298097432018986	249491571172492	113325953018639	165980274206908	12127968650883	633276761850849	125236728819912	100237571472671	127383683759775	229829188943383	161524229544435	169172289441742	158609826827126	505988027409253
Q9P2I0	9	8	529,27	0,00173007312654516	1.60617	ARID1A -/-	TCam-2 +C63 24h	Cleavage and polyadenylation specificity factor subunit 2 OS=Homo sapiens OX=9606 GN=CPSF2 PE=1 SV=2	101024938418677	109434049794694	821338863850924	687211679070924	102766163673087	203350545537724	108254383360417	580665063282757	169789886489167	21809397480738	104755922543271	824515864597742	965815187716485	908942509185859	111970865177854	576561497815578	844133574967773	844676238666322	661144143800939	424868129623789
P38432	3	3	145,05	0,403771394433446	1.60549	ARID1A +/+	TCam-2 +C63 48h	Coilin OS=Homo sapiens OX=9606 GN=COIL PE=1 SV=1	260525028937378	165419465051383	166564025129453	248471335250895	233271339100148	363582831760099	167671357928441	128665581770017	368371327287389	139348653702683	190310277167233	106068481538644	177376075779372	178560031854497	108521567626994	220125768029316	152496734490491	130692249137309	130592322954313	352034459718905
Q9BV79	2	2	83,61	0,186066885130686	1.6045	ARID1A +/+	TCam-2 +C63 24h	Enoyl-[acyl-carrier-protein] reductase, mitochondrial OS=Homo sapiens OX=9606 GN=MECR PE=1 SV=2	344931397354879	298155975679966	279315916409416	239794626114428	270797486670603	192073356586105	245405433747295	304039138675275	152629899414816	373110236372942	144461812871667	750718579012489	848883175275559	742453012051447	868875166696164	100787318358498	113502526890641	496737274886244	656870531555748	249898274797471
Q14344	7	7	436,01	0,124655551771408	1.60429	TCam-2 +C63 48h	TCam-2 +C63 24h	Guanine nucleotide-binding protein subunit alpha-13 OS=Homo sapiens OX=9606 GN=GNA13 PE=1 SV=2	170273080025216	213792571010471	155186262725995	110159207096658	139850568266414	215939581758601	156471909380427	118216864391661	641071708007826	150997061698009	126560397570698	887646531053933	763070648797978	347030877028415	113355184838469	128765814615628	214979872113153	161315048380159	142340596668149	767509614085861
Q9Y3F4	14	14	738,19	0,0291364806112161	1.60328	TCam-2 +C63 24h	ARID1A -/-	Serine-threonine kinase receptor-associated protein OS=Homo sapiens OX=9606 GN=STRAP PE=1 SV=1	999807765559629	556467253496218	129659716797443	601277680596901	533605324629322	118819595663614	565503732387416	898269551636445	839792598681694	789953216846377	336871971261288	185298771901481	363067694263211	654255294807079	898103866695205	106310898032391	460715065350047	569443747540121	738418598229412	155343767890806
Q8TED0	8	8	390,29	0,00550987163019778	1.60308	ARID1A +/+	ARID1A -/-	U3 small nucleolar RNA-associated protein 15 homolog OS=Homo sapiens OX=9606 GN=UTP15 PE=1 SV=3	272472847202988	796888778755376	308703338122024	144133371962628	444885955506991	491315508381717	256672935615799	206499172432802	682933592193282	128881417214282	180110750875636	158057718890805	247416413574697	16548855712699	289335269258741	191579137966532	93212356730762	206884896366276	181618609759361	90795125092003
Q15019	10	10	701,2	0,0179357055810647	1.60213	TCam-2 +C63 24h	ARID1A -/-	Septin-2 OS=Homo sapiens OX=9606 GN=SEPTIN2 PE=1 SV=1	194699086357952	259407182316533	157681428121843	983179763729841	111129289703694	679971812283744	167405369895049	942241281752118	117761086156276	208908177601033	189970949097637	112187291547826	984444112055571	805474489830152	145917454812406	172118013538657	168642260836248	861820610260625	865789448404307	84338438253804
O15381	6	6	438,32	0,438982972341075	1.60153	ARID1A +/+	TCam-2 +C63 24h	Nuclear valosin-containing protein-like OS=Homo sapiens OX=9606 GN=NVL PE=1 SV=1	285786721186322	320792424295701	278768358324577	285339719280145	100876459910216	284501614619107	217788949898917	247650380937901	523940329072705	306647222742111	21913725843777	277367958039863	289785255228275	127607382396467	668620223108571	14683189355555	280927904040977	275172993716079	270908632773163	325129241909428
Q7Z434	8	8	457,8	0,0686093303421051	1.60141	ARID1A -/-	TCam-2 +C63 24h	Mitochondrial antiviral-signaling protein OS=Homo sapiens OX=9606 GN=MAVS PE=1 SV=2	324449560813824	305825534110362	412783111613478	412507598236976	278375486508373	339893539079817	285389406528049	266455144492423	252710966581652	273964181514289	285303082730169	545679715835816	436376286307415	531910555676507	458477192423849	189735500736622	412724258316637	505568277955718	436436103017022	44346971459405
P20290	4	4	273,95	0,502071865765918	1.60125	TCam-2 +C63 24h	TCam-2 +C63 48h	Transcription factor BTF3 OS=Homo sapiens OX=9606 GN=BTF3 PE=1 SV=1	214610715394465	141633092637426	178490485966712	131369847710643	162880802288224	123522395499913	182066948101746	342368977552746	125778052698245	226367577582459	139614797518502	976192771577662	165532242790799	150424660184817	926209486206915	207588283370336	248656788715101	259031898595133	281891314772537	303592044526796
P20645	3	3	381,76	0,160194471673881	1.60059	TCam-2 +C63 48h	TCam-2 +C63 24h	Cation-dependent mannose-6-phosphate receptor OS=Homo sapiens OX=9606 GN=M6PR PE=1 SV=1	140714036006634	952959799702315	22854534186567	162760174894135	113949668576342	754511242969901	813572229685935	760405693381343	121768544298052	726525409063017	128540329707204	177606443858479	127106585517106	203305171669908	127804430836796	157731178695576	298017721706874	234620088932858	328255029724856	265470059296564
Q8NBQ5	3	3	106,39	0,572379743247956	1.60027	ARID1A -/-	TCam-2 +C63 24h	Estradiol 17-beta-dehydrogenase 11 OS=Homo sapiens OX=9606 GN=HSD17B11 PE=1 SV=3	837070329755673	923915610024884	498440542056088	540635310144083	578046196086498	464503012945206	343611533453792	359911613338861	614709767523787	257591911848293	839844574550483	179097818183637	111068298755443	872307316896568	882085375580204	10545142503719	212551949879266	152957122492112	104754660596584	254218558080612
Q8N556	2	2	78,19	0,303529045002283	1.59933	ARID1A +/+	ARID1A -/-	Actin filament-associated protein 1 OS=Homo sapiens OX=9606 GN=AFAP1 PE=1 SV=2	146997066765541	109805900327653	16609952340379	108053860394007	126240793677791	432167738405733	184923957821093	211923255545752	468145407652015	163838259485401	830793546305283	437735620655822	104340221149022	878132833331187	401033900299394	123719950285349	125748769175835	111853187255568	110600411812884	283523865081347
Q6VMQ6	3	3	173,21	0,0505417778479117	1.59782	ARID1A -/-	TCam-2 +C63 24h	Activating transcription factor 7-interacting protein 1 OS=Homo sapiens OX=9606 GN=ATF7IP PE=1 SV=3	156952691778558	137889931362252	126151152126958	987890230783727	637597895848022	446525467928696	109695165751154	11704888701076	842182551638475	118999066323844	114114607040126	371225141966761	868216586919367	688260998803025	681186037454565	119873643657159	976191299273753	686183669010406	536739412462483	215996417546483
P04632	2	2	60,26	0,611615816238587	1.59774	TCam-2 +C63 24h	TCam-2 +C63 48h	Calpain small subunit 1 OS=Homo sapiens OX=9606 GN=CAPNS1 PE=1 SV=1	218651760503996	815315537015383	211222455971758	138367991898985	218559079161908	665350393662088	200222207290165	931495841711121	272221521004846	126311925606243	895084985418854	606184146559744	119204708764708	162777943024761	369836587951644	830436164630419	109302381182914	141384688435103	100601247809434	413726602483038
Q49A26	7	7	601,81	0,136602805770496	1.59756	ARID1A +/+	TCam-2 +C63 24h	Putative oxidoreductase GLYR1 OS=Homo sapiens OX=9606 GN=GLYR1 PE=1 SV=4	225676670509647	232155110837267	292937110133094	176106248313494	36861874050547	96841838426122	147151139565231	184099517233385	832531065087136	243539152912196	204696824374959	191046826129067	195233087904522	234322528648595	165911409353848	232730214592078	244403223539197	249600163249649	298464878773717	18479873553382
P52735	3	3	103,3	0,388757305096798	1.59703	ARID1A -/-	ARID1A +/+	Guanine nucleotide exchange factor VAV2 OS=Homo sapiens OX=9606 GN=VAV2 PE=1 SV=2	155148941200219	200803411061143	190195376394845	147961380995088	899214087508471	884773481014959	13567039946331	203561445936619	13214112625439	217795193418069	835327576499086	102669113456538	897451323191871	896387978631801	3065165283379	11801377529945	163162491279058	171370399731095	156020478444588	113680200224024
Q9NZL4	2	2	63,93	0,208180694296875	1.59677	TCam-2 +C63 48h	ARID1A -/-	Hsp70-binding protein 1 OS=Homo sapiens OX=9606 GN=HSPBP1 PE=1 SV=2	216061697599099	119081309628873	187774261131562	202202647184852	637001521119147	427852996499807	216938314277018	327652404599958	948112383260368	238308625500442	139012055241109	26455415455694	156632533190211	157099755449519	913775037753073	133770083540366	107324079787629	189117033679728	191931531397157	450868163543029
P62937	14	14	1109,01	0,24536414727039	1.59666	TCam-2 +C63 48h	ARID1A +/+	Peptidyl-prolyl cis-trans isomerase A OS=Homo sapiens OX=9606 GN=PPIA PE=1 SV=2	646496205735143	125385568137001	139660844942309	859963328473431	255915308889615	301776520266426	985826540265521	100781380261604	178888313924837	609192835921106	594262972964642	172973623385436	136944924989782	871957636120792	833137684395577	262867947077256	898056463270105	113681200647863	771601493216175	788778875978031
P07602	8	7	384,42	0,00764692257499666	1.59646	ARID1A -/-	TCam-2 +C63 24h	Prosaposin OS=Homo sapiens OX=9606 GN=PSAP PE=1 SV=2	331120772388029	386139981785575	369954238126369	305097643905807	130020428466119	154331937770258	207707838260802	234569849405581	828641908086063	364631541717824	180161527478389	178034756695679	205162232328128	163287836146214	17079138787653	214950470797859	227976953801925	150785481145239	19627547149395	654097620760296
P11766	5	5	265,36	0,287889382562876	1.59646	TCam-2 +C63 24h	ARID1A -/-	Alcohol dehydrogenase class-3 OS=Homo sapiens OX=9606 GN=ADH5 PE=1 SV=4	192034657144874	259429167809869	186899313286226	158660981610367	146239845768558	196070000455448	147606879809719	161873280074275	42779643614003	166229015509728	134972215527803	208540170234732	18365802734673	11765973612506	162964954280689	154829083286953	21333037965188	227878812786593	224344312021629	106736635189435
O60318	2	2	121,56	0,208088929819002	1.59602	TCam-2 +C63 48h	TCam-2 +C63 24h	Germinal-center associated nuclear protein OS=Homo sapiens OX=9606 GN=MCM3AP PE=1 SV=2	388495855105422	19574463906023	361771019567928	17229392921258	533542443801313	305003353707007	451666995741561	209227799188287	424719066930319	280095576798625	190318230667495	128607614890537	19105699442355	148214037553287	528954088862395	218537328406977	298749777436395	271052785631892	298906773732677	211577931980822
O43719	3	3	138,43	0,351352013252673	1.59585	TCam-2 +C63 24h	ARID1A -/-	HIV Tat-specific factor 1 OS=Homo sapiens OX=9606 GN=HTATSF1 PE=1 SV=1	661359442628504	606970214732451	593513658244711	288308666589178	282260328619599	205715836163528	420197049714555	376493656123822	285147780574008	493668825454841	512044670028083	241114305529782	350275809547263	176493025323602	34060761033695	458167695707697	458835192652158	406363661564847	326330336335763	362323464535502
Q8TF68	2	2	106,79	0,417238291733088	1.59553	ARID1A -/-	TCam-2 +C63 48h	Zinc finger protein 384 OS=Homo sapiens OX=9606 GN=ZNF384 PE=1 SV=2	198810895510434	146190307842513	275871989414819	411142507442009	343720908976446	134139650993766	192802720254876	219573970564371	438489900057938	336216472752778	21398101450846	496105226705209	340890469486578	532099710496067	30130593591878	294347281692304	328091251619053	45635129302543	320943617500175	532039741066279
P05387	4	4	550,78	0,408116905611477	1.5955	TCam-2 +C63 24h	TCam-2 +C63 48h	60S acidic ribosomal protein P2 OS=Homo sapiens OX=9606 GN=RPLP2 PE=1 SV=1	402560307214408	404183046453936	355081148359922	252244129543384	289632547246343	335028328514486	258958494984263	334577013788646	198449275619586	380714135255612	28060222721274	192242376333509	225134291291538	191232693579815	318980795902923	354175821007807	350217182441533	342197530287333	374468839623641	31513023296188
Q9P0I2	4	4	163,86	0,00253405021658004	1.59517	ARID1A -/-	TCam-2 +C63 24h	ER membrane protein complex subunit 3 OS=Homo sapiens OX=9606 GN=EMC3 PE=1 SV=3	364164544794149	368475228771107	284155140862419	272392789734198	363326392645207	47894915538932	419090109833749	567570971477954	222573265017344	459214654584031	307146691158089	247673167015852	291633315773646	259295652801696	22898878113744	380833363165741	393027557199344	364082938309371	46419026620691	236949510799768
Q16706	3	3	137,4	0,410929886143393	1.5943	ARID1A +/+	ARID1A -/-	Alpha-mannosidase 2 OS=Homo sapiens OX=9606 GN=MAN2A1 PE=1 SV=2	121302180966398	476612426947574	113304434378278	810950501210548	38841863544698	132176029889698	174650495255049	182075441399347	333853121198558	972253439604042	109100967630762	75422578257593	82885970727779	936131526960993	241433420347659	109831781675047	915426264425678	110441354185271	140562543095192	180365956616964
O14936	4	2	160,04	0,533227656777261	1.59315	TCam-2 +C63 48h	TCam-2 +C63 24h	Peripheral plasma membrane protein CASK OS=Homo sapiens OX=9606 GN=CASK PE=1 SV=3	451823286989085	193930699606943	389366270783177	803564098751402	328514148550737	306316234524415	411333811186477	292459231984534	143071261304958	259525095970619	454870843697436	350070913448366	419127358249043	797586728206026	237551755996926	684392646340513	31510801223563	202325620044465	2070744889044	136764871315208
P10155	3	3	141,15	0,179964881824254	1.59239	TCam-2 +C63 48h	ARID1A -/-	60 kDa SS-A/Ro ribonucleoprotein OS=Homo sapiens OX=9606 GN=RO60 PE=1 SV=2	107222375743833	409904845826621	1145413784045	623671573259135	799349691465082	410576592168606	802809717823111	971024587249	123801622565808	114894590876258	855811695901978	458002806004971	51872607224788	822411900620394	640492297387519	919748418897157	787039186466931	824982366393704	871186262124466	326546624300421
P55809	9	9	884,29	0,360126589352469	1.59225	TCam-2 +C63 48h	TCam-2 +C63 24h	Succinyl-CoA:3-ketoacid coenzyme A transferase 1, mitochondrial OS=Homo sapiens OX=9606 GN=OXCT1 PE=1 SV=1	228062846744882	520969684030853	246394644492657	548499677796037	491353677407852	299627645877801	430766438379712	772098999017663	860594044200238	647027794846161	47610396331942	314321164352129	263149557082048	280053492455675	660508831460569	630363130433126	53107713121001	290745070708909	344901719779293	458965653075091
Q8IXI2	2	2	97,01	0,293395950220179	1.59206	ARID1A +/+	TCam-2 +C63 48h	Mitochondrial Rho GTPase 1 OS=Homo sapiens OX=9606 GN=RHOT1 PE=1 SV=2	22760619042174	298380254566907	244055845626238	187578583513853	382083841071651	578010438541391	433357278149622	28375480645876	84352387352655	34418270646993	270472056277555	330679807281583	259602978924106	321378330072553	22728523894941	267443896821653	338867076658139	234466484603149	21233231505477	173437414801536
Q02790	27	26	1883,76	0,021557725263264	1.592	TCam-2 +C63 24h	ARID1A -/-	Peptidyl-prolyl cis-trans isomerase FKBP4 OS=Homo sapiens OX=9606 GN=FKBP4 PE=1 SV=3	158740993268459	162774188647504	241640749584606	140808210326437	328818849946523	15456512572618	133976645354689	157488029205006	148152580209649	700141676335724	86861759847989	108468227078017	143493367794212	178906263435164	151691252049034	149087469673806	174401412539681	137379408711066	161469293901013	540027618211349
Q9NRR5	4	4	223,06	0,0522483759056744	1.59191	ARID1A -/-	TCam-2 +C63 24h	Ubiquilin-4 OS=Homo sapiens OX=9606 GN=UBQLN4 PE=1 SV=2	304906147739655	366387997956313	236929123409662	2263267293162	133643435141393	522607200582812	528627672740184	539992857634706	197473337728489	727263272439095	243215756557352	184688708778812	183347961957632	155827329685301	161469323803131	367405697832025	525935249736581	378680058560815	337228247711115	372839884469225
Q9UI10	3	3	173,55	0,0872485174778377	1.59174	TCam-2 +C63 24h	ARID1A -/-	Translation initiation factor eIF-2B subunit delta OS=Homo sapiens OX=9606 GN=EIF2B4 PE=1 SV=2	298116870910156	244688000838756	403650269206141	555159339784521	306598954963875	317578475715638	40308833992901	30438240092058	594611554117906	537225685146175	379514399592217	979015376804127	556913411447051	581025114796091	369877853083282	301637010755477	460796825371456	551977343597414	247232313218751	567909746683234
P15924	47	45	2548,46	0,0214834263445495	1.59169	TCam-2 +C63 48h	ARID1A -/-	Desmoplakin OS=Homo sapiens OX=9606 GN=DSP PE=1 SV=3	228352195420901	25830221177107	281893052662564	137637347315661	104808450945522	171425319523229	275529161355432	277864815346689	353273983645585	818407652120681	193900978021306	123102449083045	152616964648062	104956731270402	105019082378168	24963416432048	241256844793013	209164542849179	180501389607169	176328809423587
P05556	22	21	1527,28	0,0231932006994872	1.59143	ARID1A -/-	TCam-2 +C63 24h	Integrin beta-1 OS=Homo sapiens OX=9606 GN=ITGB1 PE=1 SV=2	308165212909051	285952497826566	227909324556975	200632535489027	700525022163527	158555273384303	177201293266803	241915744774117	334871680023729	332643848118073	130436091880231	196264057674913	200983181128373	127898093608249	219864048096601	223357695939178	279237166422339	19978160407837	229808819449906	59948857638878
Q9Y282	2	2	87,65	0,372781084163046	1.5914	ARID1A +/+	TCam-2 +C63 24h	Endoplasmic reticulum-Golgi intermediate compartment protein 3 OS=Homo sapiens OX=9606 GN=ERGIC3 PE=1 SV=1	655392282505909	387144589250495	61671804843673	298872414914208	461527807636914	276259198777351	525376332963175	426712915388396	204459474774342	694825882994315	551871746935818	498907585027316	524574251779456	452201454603556	472875761650809	509642196049873	505935332686519	545547856675252	502438725623068	170615118833007
P61586	5	5	432,61	0,509195018152628	1.59129	ARID1A +/+	ARID1A -/-	Transforming protein RhoA OS=Homo sapiens OX=9606 GN=RHOA PE=1 SV=1	288162326120513	317285574760963	330790956448131	401857244608612	283311755772818	28281452797859	126533988911373	255994329884721	188622559900167	255755572408256	275788883536164	380492463045219	370232658803873	243846692967293	293820639482779	23120187653405	409658850998173	309825850158571	372773284436903	323042186999929
Q9NR31	2	2	78,42	0,22699722479083	1.59122	ARID1A +/+	ARID1A -/-	GTP-binding protein SAR1a OS=Homo sapiens OX=9606 GN=SAR1A PE=1 SV=1	711765789571947	740258655187714	711107424538423	534469054102129	227025207212544	883979042929655	48917024129529	798323052823679	324209530472319	870574938296917	59967525128287	543880373511883	534988882709266	537636349879139	421002392645695	650409286178334	668371419201552	577233415353908	514936554099502	574669037350164
Q9BWU0	4	4	224,83	0,274523042594951	1.5912	TCam-2 +C63 48h	TCam-2 +C63 24h	Kanadaptin OS=Homo sapiens OX=9606 GN=SLC4A1AP PE=1 SV=1	145707737217957	860742873783015	169322058638771	148237211920243	167760367143999	108866361400231	158458571458456	144767029483887	633635040163614	147147679866475	803432736916761	177164486163561	161728143246219	197044709034863	116111452305954	618815177921149	120806099522593	134243166307	126867575846081	864484233997057
Q9NRW7	4	3	204,31	0,315150063000204	1.5905	ARID1A +/+	TCam-2 +C63 24h	Vacuolar protein sorting-associated protein 45 OS=Homo sapiens OX=9606 GN=VPS45 PE=1 SV=1	767890308087619	688357289695146	546803229098173	276749912939371	230539728839661	374716552314383	344088686661193	442789094322267	123939562187832	559491865054439	514736887243391	399584161586642	357597423840031	473288734856183	596668993061347	421340527699593	490913616662938	375529353456802	293612152951119	220450619072461
Q07954	31	31	1851,34	0,104878935509335	1.59018	TCam-2 +C63 48h	ARID1A -/-	Prolow-density lipoprotein receptor-related protein 1 OS=Homo sapiens OX=9606 GN=LRP1 PE=1 SV=2	485392668647771	546337406615739	452515909926893	355057121450961	382852152008766	58084915019756	454675788193688	393417230039863	224431714586394	362978385791318	387903208274746	386429939987406	339592318583611	258626452322624	289745038167509	392167341765944	462824257240384	389729730262355	50607104950096	483897144851619
Q9BUP3	2	2	84,56	0,0190847619792195	1.58973	ARID1A +/+	TCam-2 +C63 24h	Oxidoreductase HTATIP2 OS=Homo sapiens OX=9606 GN=HTATIP2 PE=1 SV=2	16330423836992	2390299213277	125214704716201	952247248783686	559034146237058	266968532136402	844655064498001	578857130370736	746327561901814	193418205552565	180138183909411	695229000667829	831153780752991	149379502800607	21538854411138	133036460084978	100682332692595	586117609818164	925788738104304	130261973283145
P23381	16	16	1219,9	0,337925317617249	1.58927	TCam-2 +C63 24h	ARID1A -/-	Tryptophan--tRNA ligase, cytoplasmic OS=Homo sapiens OX=9606 GN=WARS PE=1 SV=2	544686003465618	171874438110443	43715401701953	112319026654604	221459297334353	736158871841187	327464995165539	19777737920733	125112273647324	969919703694619	255596598128865	192319595048642	271301349950266	300574731726774	539212881993339	290583025745125	199791909190582	283165971554116	367922254098201	381160954189458
O75489	12	12	1092,09	0,00979306689157478	1.58876	ARID1A -/-	TCam-2 +C63 48h	NADH dehydrogenase [ubiquinone] iron-sulfur protein 3, mitochondrial OS=Homo sapiens OX=9606 GN=NDUFS3 PE=1 SV=1	862280564424783	457891606957025	821131623932604	491926164164023	25636386445127	486379177973308	116420279172414	697666375781928	114911358541253	625522595355722	620351143373238	518925323383944	688629924265917	717605745083755	16456024885258	832208903550461	514008111922878	849593105160427	813607412997573	56909430421195
Q6PIU2	7	7	489,7	0,00972589593865481	1.5885	TCam-2 +C63 48h	TCam-2 +C63 24h	Neutral cholesterol ester hydrolase 1 OS=Homo sapiens OX=9606 GN=NCEH1 PE=1 SV=3	364290026521063	334194881168675	305138508526329	286427349497149	327667292916991	354009874307143	319702372732712	335788295702328	148460401309158	184593610632458	283677367067442	200846179644304	282196623763842	21836160855606	256717696846099	309027261708566	334927141571828	374362335970602	414724065764207	317401592287586
Q9UKF6	5	5	166,63	0,0525551150954044	1.58817	ARID1A -/-	TCam-2 +C63 24h	Cleavage and polyadenylation specificity factor subunit 3 OS=Homo sapiens OX=9606 GN=CPSF3 PE=1 SV=1	77407451784295	394916426404962	526997885531079	410134959521095	616439456741072	104741354442241	534635912893389	60857327362156	606874082975502	468552121833172	504660817497222	356359412155667	400299920352151	657665258962541	277110377653891	435198791179279	464309140636107	34473362873365	519790735752184	50571470220363
Q9UPN6	3	3	160,9	0,301265501394942	1.58808	ARID1A -/-	TCam-2 +C63 24h	SR-related and CTD-associated factor 8 OS=Homo sapiens OX=9606 GN=SCAF8 PE=1 SV=1	393509549073616	543339110319813	46577077947639	450641865629034	295324974097997	152049370181895	436592355562413	510508207065387	125605455414578	502548433416171	474711995275976	510505305610152	572485507612141	599472949481126	43046072638769	525123563506251	579451467913284	482910595805937	58868860596085	566190493272544
Q13610	6	6	194,95	0,059309914307067	1.58757	ARID1A +/+	TCam-2 +C63 48h	Periodic tryptophan protein 1 homolog OS=Homo sapiens OX=9606 GN=PWP1 PE=1 SV=1	554895815080013	441388399678439	507103211525786	417843625779941	62122073576732	33592750811968	476145714931034	635202462104048	769968183851494	591373279419065	490004073160711	488940816692932	437757864025188	513702967524186	345964551138508	504149703235172	597970370872419	535731747360266	484268772133751	554558044854937
Q9HCD5	9	8	460,16	0,065695453665	1.58735	ARID1A +/+	TCam-2 +C63 24h	Nuclear receptor coactivator 5 OS=Homo sapiens OX=9606 GN=NCOA5 PE=1 SV=2	458888985962589	255589484692018	430876683712638	649669049124947	311125574164016	95038643262378	372179659656732	62290546974106	524752891118666	466892842676377	44867795267513	111064308372644	711743078962507	478265047291798	612703185878056	252094424255353	432396365205466	517665510466991	325623199129604	524619824656478
P62244	10	10	483,45	0,330902978473474	1.58723	TCam-2 +C63 24h	ARID1A -/-	40S ribosomal protein S15a OS=Homo sapiens OX=9606 GN=RPS15A PE=1 SV=2	296631692088405	609044338287319	333094628287503	206987198211728	176169341047674	261483372360128	247448840312222	198738756592942	433235748936884	19817469865154	240477154167504	192977427327775	18015697433694	314325491893328	129735363036202	239157665195789	166878163999474	186231684635367	205988573454274	198208541278823
Q13813	143	142	11406,58	0,0292066855721589	1.58716	TCam-2 +C63 24h	ARID1A -/-	Spectrin alpha chain, non-erythrocytic 1 OS=Homo sapiens OX=9606 GN=SPTAN1 PE=1 SV=3	45342923282927	360186328103363	425353027850486	395632910414376	409498622409362	333912538468977	477735017649417	252091394871784	324595002996242	491659556684522	342732467551356	393703959319741	518198537548304	434335243695568	452153079948495	3118234797029	426353002315436	411995701800649	45529574512738	391587293577433
Q9H9Y6	5	5	218,65	0,796124143622305	1.58702	ARID1A +/+	TCam-2 +C63 24h	DNA-directed RNA polymerase I subunit RPA2 OS=Homo sapiens OX=9606 GN=POLR1B PE=1 SV=2	101325687314307	74093393613574	117539477069026	906887536237341	143466522068842	111527153089274	15210624109777	118505155081876	892926606798497	173014603457706	475627463562664	373941612743899	439143085947089	48740320063038	396745780409335	401953376471369	385655278190978	438503958110586	498815956548464	481525599018602
Q9Y4B6	2	2	75,54	0,142857272841604	1.58654	TCam-2 +C63 48h	ARID1A +/+	DDB1- and CUL4-associated factor 1 OS=Homo sapiens OX=9606 GN=DCAF1 PE=1 SV=3	839698358177488	733848383150472	668215729642707	487441149084561	649315333338816	527119589023626	459609049899776	366483454313403	310401769840026	582269026577763	63114066977892	56179516698721	635341350192242	688317065992083	763141534726591	609958372816317	619679951136792	708000515434869	763691862516225	3367592757659
Q96RN5	4	3	177,73	0,0946686452917069	1.58616	TCam-2 +C63 24h	ARID1A -/-	Mediator of RNA polymerase II transcription subunit 15 OS=Homo sapiens OX=9606 GN=MED15 PE=1 SV=2	946827488694896	101859430288847	131617699620614	833808731866751	264160608475581	378721375731186	754863151299379	100323714457829	301180576756198	854734990722979	844396363968103	503783627864028	594522579034237	475229005048929	392302533577219	876596755269026	104205170898061	681167667196682	798767444463286	330421090162591
Q9H4M9	3	2	128,2	0,090966351333039	1.5856	TCam-2 +C63 24h	ARID1A -/-	EH domain-containing protein 1 OS=Homo sapiens OX=9606 GN=EHD1 PE=1 SV=2	156935084807858	100621483948973	128862757297551	817272556742069	118023836487125	78752510586239	13555325099602	795840294591401	299121429967145	121839841239597	800922725676158	506531510338803	69323196729224	62752322814264	582796191062498	829830630759897	833763993642838	770933598270479	726756597366967	299707373649968
P21281	10	9	566,05	0,00525816757366293	1.58559	ARID1A +/+	TCam-2 +C63 24h	V-type proton ATPase subunit B, brain isoform OS=Homo sapiens OX=9606 GN=ATP6V1B2 PE=1 SV=3	544203106613714	469451315459609	601669555916926	449149364508389	105012489250389	499324107484908	485642576422951	885709350337202	420973190222768	104611722131267	324665240057719	466036657724947	383197941534904	535487077924333	766955424100615	463139260648911	837636400119943	646965554565391	821905215498239	761139401484929
P13797	17	15	1091,63	0,0390305914086299	1.58537	ARID1A +/+	TCam-2 +C63 24h	Plastin-3 OS=Homo sapiens OX=9606 GN=PLS3 PE=1 SV=4	125177957070968	82673316774678	103590431227464	827287618418125	197215438101129	14347755888217	802630342948321	884160797390586	208500774365211	110673870437654	10004942637669	123653783198415	134891027018357	118634219219789	678865640611488	99242626232122	72292335646179	938060485416382	91289795098154	828638252918308
Q8N183	2	2	208,66	0,536564496019008	1.58524	ARID1A -/-	TCam-2 +C63 24h	NADH dehydrogenase [ubiquinone] 1 alpha subcomplex assembly factor 2 OS=Homo sapiens OX=9606 GN=NDUFAF2 PE=1 SV=1	860282023104426	112065100605374	914405315885838	522050238034489	862630464046258	89594996891941	87134039543703	87497232147184	11096844177707	814793239658079	867654128638584	639392322565307	817723877398721	52678902229967	132602810985034	942177945414751	892728720371695	928504083512043	8923059682855	740939850334867
Q99426	3	3	204,57	0,295925769756623	1.58518	TCam-2 +C63 24h	ARID1A +/+	Tubulin-folding cofactor B OS=Homo sapiens OX=9606 GN=TBCB PE=1 SV=2	393664767637645	38355827239987	385051281258968	237525521592218	471998998749015	458871300231785	387086600449465	623840500135276	452338026715898	471131021527605	355750350517544	23184196185289	293342823773414	246808322234468	263727968644176	414392264052096	539430747017124	53217367328833	466889357243462	425123320152453
Q9UBQ5	5	5	221,2	0,0918214036491291	1.58497	TCam-2 +C63 24h	ARID1A -/-	Eukaryotic translation initiation factor 3 subunit K OS=Homo sapiens OX=9606 GN=EIF3K PE=1 SV=1	145848404222129	126784658559502	123767551648639	121546989218563	718822179241227	669184028637304	810626274406557	670284712444875	234987094586017	730156576092653	894631123470015	805196149156885	120465160557068	111793041894351	847183340528927	902880728231612	909911157194078	83077531344516	877950301267986	652455812081276
Q8TCT9	8	7	359,23	0,284916109388519	1.58399	ARID1A +/+	TCam-2 +C63 24h	Minor histocompatibility antigen H13 OS=Homo sapiens OX=9606 GN=HM13 PE=1 SV=1	448737030940369	423927940900072	3488120375098	307576946636553	237174959330475	211673903028144	345282626978037	381503207078854	2313265713159	481039253815437	390029844548865	185116751032926	242871041000513	210959603407244	123184505547538	337847022937726	420769837469746	317359254071779	204612082537442	134089736404727
P61201	2	2	79,4	0,206014885483155	1.58354	TCam-2 +C63 48h	ARID1A +/+	COP9 signalosome complex subunit 2 OS=Homo sapiens OX=9606 GN=COPS2 PE=1 SV=1	486530176079208	407084664122322	511986673518267	410939977294091	103642467889271	421264249403637	476105643075077	418770096227562	152231623333391	367549287723782	465392529886678	449998717426296	515561702448822	602146801081144	177148772957807	451474594052372	421876031541497	635008602616036	724071758330837	955034422703881
P00441	2	2	100,42	0,275543678473932	1.58309	ARID1A -/-	ARID1A +/+	Superoxide dismutase [Cu-Zn] OS=Homo sapiens OX=9606 GN=SOD1 PE=1 SV=2	113219104368506	954360873313088	133560934129822	254137183871852	238556235253788	135057568815754	137832378212305	191327398361751	226619834824095	262289863670467	215381641842252	649989354360483	318236443249978	351807321005482	258210640357483	160140419563261	339216046856418	33416371733604	370247622418518	682529426926892
Q9BWS9	5	5	219,87	0,357653418869457	1.583	ARID1A +/+	TCam-2 +C63 24h	Chitinase domain-containing protein 1 OS=Homo sapiens OX=9606 GN=CHID1 PE=1 SV=1	819004854165636	16726718066317	590911377113432	488961676523171	229874297183242	106401195836739	541618039165146	458088352822686	129431664185003	287313945112403	446340362831865	30400067847322	41319087826858	429371355437264	747235678729258	606425883657209	365432196874219	429810340481832	139102868365542	626338933383744
O76024	4	4	171,14	0,642399959917928	1.58256	ARID1A -/-	TCam-2 +C63 24h	Wolframin OS=Homo sapiens OX=9606 GN=WFS1 PE=1 SV=2	883614272639017	486208554038176	74095516228937	580353696788891	730385145628975	59866960561203	790347925131856	739904389829525	434440300565406	643383418070947	776600837586609	63206332811531	664235336419116	631355907911679	646332467131502	658269355420212	528356637142526	754539396516074	830382736497055	790148722327419
P55060	21	21	1472,96	0,22502809568656	1.58213	TCam-2 +C63 48h	ARID1A -/-	Exportin-2 OS=Homo sapiens OX=9606 GN=CSE1L PE=1 SV=3	272737082787613	234849953238759	288957059810099	427632816008847	489351832819988	445095080677802	289373634712714	273756308367264	275820426864768	375899575190657	230131636353223	377934863211314	305143385910419	27805609255842	286751532889889	200836005626177	399423670828196	465716438399267	277449933412609	409597952272464
Q14254	9	8	553,26	0,0473526402072554	1.58203	ARID1A +/+	TCam-2 +C63 24h	Flotillin-2 OS=Homo sapiens OX=9606 GN=FLOT2 PE=1 SV=2	232253344350973	29130934097698	507649135669533	615265933542544	113747997513231	21918487437494	189682665138006	288147947025842	311274245009925	583272962035962	458090594091821	703707659643962	716553586084928	716534480643901	54414432288486	534022430088795	698122097923078	802817277806045	944433591745134	613566671660215
O75306	6	5	386,1	0,0073412266804419	1.58199	ARID1A +/+	TCam-2 +C63 48h	NADH dehydrogenase [ubiquinone] iron-sulfur protein 2, mitochondrial OS=Homo sapiens OX=9606 GN=NDUFS2 PE=1 SV=2	638121017203557	253156261922943	464109834749206	325395531635197	757535289330597	631419205804313	341923359877299	278406659200442	750336308815973	342934745196295	38318794749776	857250071119049	5911644516917	940845020652915	289529947303557	233859836794752	61177347410592	465920098263687	465943431354474	683092828288536
Q6P1M3	7	7	358,18	0,0784585112613451	1.58176	TCam-2 +C63 48h	TCam-2 +C63 24h	LLGL scribble cell polarity complex component 2 OS=Homo sapiens OX=9606 GN=LLGL2 PE=1 SV=2	81366612686781	143752175396698	137617364523022	160051168254576	212996762338228	104855138585343	126912885287083	158086377967543	295387412507416	433300977939588	122818789763919	181741083774497	178863607336087	163980627724065	235764454698862	180995222630527	357850380306357	167817174855197	190462228655254	235187278301051
P04062	4	4	181,76	0,222437142856081	1.58125	ARID1A +/+	TCam-2 +C63 24h	Lysosomal acid glucosylceramidase OS=Homo sapiens OX=9606 GN=GBA PE=1 SV=3	119244810915523	163647773494498	176121623020968	126933776056561	122740140570433	319743209772937	201133666303801	223301615569344	160932601929439	181671954424504	168617988628762	112043215804722	135402447330671	158220860532125	831702318953575	123930323649061	207111974833996	140114377379194	237264423918318	219027060879196
Q9H857	10	10	481,14	0,104317992073608	1.58121	TCam-2 +C63 48h	TCam-2 +C63 24h	5'-nucleotidase domain-containing protein 2 OS=Homo sapiens OX=9606 GN=NT5DC2 PE=1 SV=1	735639396201287	642573725448477	705969684281023	490577556345816	302322164003899	550655358067562	613186383406888	782810830109651	578385846142099	928209009365273	548662204422155	503424844119423	557061874344871	492265732785289	21627719901689	683295700520539	765305749753249	592144941375469	573851494264402	536727216681108
P25787	7	7	720,69	0,0785112796851974	1.58115	TCam-2 +C63 24h	ARID1A -/-	Proteasome subunit alpha type-2 OS=Homo sapiens OX=9606 GN=PSMA2 PE=1 SV=2	938779233414921	463469770642772	421120572741981	3739512533803	232675077801861	447280169115204	377639700469181	397466004504442	308005584789639	382268118659018	430568547378936	261132607597043	543091526336397	378293161632578	196028834787407	44209625272535	532569570967308	370964909046696	43796364994915	190021498538549
Q7Z478	5	5	306,86	0,128659126957944	1.5805	ARID1A +/+	ARID1A -/-	ATP-dependent RNA helicase DHX29 OS=Homo sapiens OX=9606 GN=DHX29 PE=1 SV=2	21158557212737	225148670260592	22059330870748	373156791718037	20445754015529	156874547467558	124338318631191	292465531232504	435746993188474	45258481443345	341370950925216	357347623132897	283020459766685	213079576434347	334436959241481	342231604660344	479005323255803	36626048573546	274399059961943	450192530731477
O95831	10	9	624,33	0,00179237991432024	1.58023	ARID1A -/-	TCam-2 +C63 24h	Apoptosis-inducing factor 1, mitochondrial OS=Homo sapiens OX=9606 GN=AIFM1 PE=1 SV=1	43605749211707	532952191822472	439329333979648	331229010026915	309045948241796	340901863730553	202428121589236	339412536875054	360853633122694	30247924545633	248976048402569	299149234281557	320304207701921	231021757463896	482158821371876	378631600962427	389622874016554	40016513508728	31925101230117	262951971616686
P0DN79	7	7	285,05	0,0805614814118997	1.57974	TCam-2 +C63 24h	ARID1A -/-	Cystathionine beta-synthase-like protein OS=Homo sapiens OX=9606 GN=CBSL PE=1 SV=1	161791027410626	153855763206771	127330018583235	606015918430822	283909827978344	643665262383236	120208072482845	112500056601122	138599588848507	1205635458231	113738075101962	794392495675911	124653043061752	223086344455707	128180939074822	155137743320629	121423779943716	129773438864976	683564647119697	129748114382265
O94973	6	6	180,37	0,272006602853089	1.57964	ARID1A +/+	TCam-2 +C63 24h	AP-2 complex subunit alpha-2 OS=Homo sapiens OX=9606 GN=AP2A2 PE=1 SV=2	25428201674049	368912903921107	29386690722558	15317762711695	29723613399248	163300633434415	191620214859066	386835254872981	263385202844604	167710394161384	232738025951492	146009023931374	192242992614056	298302087314246	261942419579041	305970702824127	347054977028516	341874142803582	314474106386956	337011698516127
Q32P28	6	6	305,79	0,144931543751492	1.579	ARID1A +/+	TCam-2 +C63 24h	Prolyl 3-hydroxylase 1 OS=Homo sapiens OX=9606 GN=P3H1 PE=1 SV=2	475976601444472	294955389980826	322723279997347	259964615589283	451239363190558	399229583733133	293547179452915	276485170646735	365451376696414	282295670395828	292258142507785	302754151557274	261823622763408	284462124252552	271148214554092	330630403058574	371339559982835	360472123610677	373000374711239	319535485368459
P43304	26	25	1427,57	0,0211137532716164	1.57885	ARID1A -/-	TCam-2 +C63 24h	Glycerol-3-phosphate dehydrogenase, mitochondrial OS=Homo sapiens OX=9606 GN=GPD2 PE=1 SV=3	701797053725686	74147419601414	956239001684035	104752117397288	374595823136663	547922487246291	760479320927506	665737535664795	117782647889035	72085887594833	59039141114793	78857000205764	797642258195945	923408338244246	768463069444622	866058473342608	95616208600482	798397741767961	822944633917874	342715079686537
[truncated: 1,712 more rows]

## Sheet: B - ARID1A - - vs. + +
Accession	Symbol	Peptide count	Unique peptides	Confidence score	Anova (p)	Fold change ARID1A-/- vs. +/+	Description
[truncated: 65 more rows]

[truncated: 4 more sheets: C - DAVID ARID1A -- vs. ++, D - +C63 24h, E - +C63 48h, F - DAVID +C63 24h 48h]
